# Supplementary material for: Poly[1,4-bis­(ammonio­meth­yl)cyclo­hexane [di-μ-iodido-diiodido­plumbate(II)]]
Source: Acta Crystallogr Sect E Struct Rep Online. 2010 May 15;66(Pt 6):m660. doi: 10.1107/S160053681001682X (PMC2979548; doi:10.1107/S160053681001682X)
Supplement: Supplementary file 1 [file e-66-0m660-sup1.cif]

##############################################################################
###                                                                        ###
###        Electronic paper (Acta Crystallographica Section E)             ###
###                                                                        ###
##############################################################################
#                                                                            #
# This CIF contains the data in a paper accepted for publication in Acta     #
# Crystallographica Section E. It conforms to the requirements of Notes      #
# for Authors for Section E, and has been peer reviewed under the auspices   #
# of the IUCr Commission on Journals.                                        #
#                                                                            #
# Full details of the Crystallographic Information File format               #
# are given in the paper "The Crystallographic Information File (CIF):       #
# a New Standard Archive File for Crystallography" by S. R. Hall, F. H.      #
# Allen and I. D. Brown [Acta Cryst. (1991), A47, 655-685].                  #
#                                                                            #
# The current version of the core CIF dictionary is obtainable from          #
# ftp://ftp.iucr.org/pub/cif_core.dic. The current version number is 2.4.    #
#                                                                            #
# Software is freely available for graphical display of the structure(s) in  #
# this CIF.  For information consult the CIF home page http://www.iucr.org/  #
# cif/home.html                                                              #
#                                                                            #
# This file may be used for bona fide research purposes within the           #
# scientific community so long as proper attribution is given to the journal # 
# article from which it was obtained.                                        #
#                                                                            #
##############################################################################
                                             
data_I
_audit_creation_method     SHELXL-97
_chemical_name_systematic
;
Poly[1,4-bis(ammoniomethyl)cyclohexane [di-\m-iodido-diiodidoplumbate(II)]]
;
_chemical_name_common     ?
_chemical_formula_moiety     'C8 H20 N2, I4 Pb'
_chemical_formula_sum     'C8 H20 I4 N2 Pb'
_chemical_formula_iupac     '(C8 H20 N2) [Pb I4]'
_chemical_formula_weight     859.05
_chemical_melting_point     ?
_symmetry_cell_setting     monoclinic
_symmetry_space_group_name_H-M     'P 21/c'
_symmetry_space_group_name_Hall     '-P 2ybc'
loop_
    _symmetry_equiv_pos_as_xyz
    'x, y, z'
    '-x, y+1/2, -z+1/2'
    '-x, -y, -z'
    'x, -y-1/2, z-1/2'
_cell_length_a     12.2793(17)
_cell_length_b     8.7413(12)
_cell_length_c     8.7829(13)
_cell_angle_alpha     90.00
_cell_angle_beta     95.922(3)
_cell_angle_gamma     90.00
_cell_volume     937.7(2)
_cell_formula_units_Z     2
_cell_measurement_reflns_used     6011
_cell_measurement_theta_min     2.97
_cell_measurement_theta_max     28.16
_cell_measurement_temperature     173(2)
_exptl_crystal_description     plate
_exptl_crystal_colour     orange
_exptl_crystal_size_max     0.36
_exptl_crystal_size_mid     0.26
_exptl_crystal_size_min     0.08
_exptl_crystal_density_diffrn     3.043
_exptl_crystal_density_meas     ?
_exptl_crystal_density_method     'not measured'
_exptl_crystal_F_000     752
_exptl_absorpt_coefficient_mu     15.562
_exptl_absorpt_correction_type     integration
_exptl_absorpt_process_details     '(XPREP; Bruker, 2005)'
_exptl_absorpt_correction_T_min     0.0431
_exptl_absorpt_correction_T_max     0.2876
_exptl_special_details
;
Numerical intergration absorption corrections based on indexed crystal faces
were applied using the XPREP routine (Bruker, 2005)
;
_diffrn_ambient_temperature     173(2)
_diffrn_radiation_type     MoK\a
_diffrn_radiation_wavelength     0.71073
_diffrn_radiation_source     'fine-focus sealed tube'
_diffrn_radiation_monochromator     graphite
_diffrn_measurement_device_type     'Bruker APEXII CCD area-detector'
_diffrn_measurement_method     '\f and \w scans'
_diffrn_detector_area_resol_mean     ?
_diffrn_reflns_number     5435
_diffrn_reflns_av_R_equivalents     0.0796
_diffrn_reflns_av_sigmaI/netI     0.0558
_diffrn_reflns_theta_min     1.67
_diffrn_reflns_theta_max     27.99
_diffrn_reflns_theta_full     27.99
_diffrn_measured_fraction_theta_max     1.000
_diffrn_measured_fraction_theta_full     1.000
_diffrn_reflns_limit_h_min     -16
_diffrn_reflns_limit_h_max     16
_diffrn_reflns_limit_k_min     -11
_diffrn_reflns_limit_k_max     10
_diffrn_reflns_limit_l_min     -9
_diffrn_reflns_limit_l_max     11
_diffrn_standards_number     ?
_diffrn_standards_interval_count     ?
_diffrn_standards_interval_time     ?
_diffrn_standards_decay_%     ?
_refine_special_details
;
Refinement of <i>F</i>^2^ against ALL reflections. The weighted <i>R</i>-factor
wR and goodness of fit <i>S</i> are based on <i>F</i>^2^, conventional
<i>R</i>-factors <i>R</i> are based on <i>F</i>, with <i>F</i> set to zero for
negative <i>F</i>^2^. The threshold expression of <i>F</i>^2^ >
\s(<i>F</i>^2^) is used only for calculating <i>R</i>-factors(gt) etc. and is
not relevant to the choice of reflections for refinement. <i>R</i>-factors
based on <i>F</i>^2^ are statistically about twice as large as those based on
<i>F</i>, and <i>R</i>- factors based on ALL data will be even larger.
;
_reflns_number_total     2264
_reflns_number_gt     2085
_reflns_threshold_expression     I>2\s(I)
_refine_ls_structure_factor_coef     Fsqd
_refine_ls_matrix_type     full
_refine_ls_R_factor_all     0.0365
_refine_ls_R_factor_gt     0.0332
_refine_ls_wR_factor_gt     0.0917
_refine_ls_wR_factor_ref     0.0934
_refine_ls_goodness_of_fit_ref     1.077
_refine_ls_restrained_S_all     1.077
_refine_ls_number_reflns     2264
_refine_ls_number_parameters     70
_refine_ls_number_restraints     0
_refine_ls_hydrogen_treatment     constr
_refine_ls_weighting_scheme     calc
_refine_ls_weighting_details
              'w=1/[\s^2^(Fo^2^)+(0.0511P)^2^+1.0393P] where P=(Fo^2^+2Fc^2^)/3'
_atom_sites_solution_hydrogens     geom
_atom_sites_solution_primary     direct
_atom_sites_solution_secondary     difmap
_refine_ls_shift/su_max     0.009
_refine_ls_shift/su_mean     0.002
_refine_diff_density_max     1.760
_refine_diff_density_min     -2.791
_refine_ls_extinction_method     none
_refine_ls_extinction_coef     ?
loop_
    _atom_type_symbol
    _atom_type_description
    _atom_type_scat_dispersion_real
    _atom_type_scat_dispersion_imag
    _atom_type_scat_source
    'C' 'C' 0.0033 0.0016
                         'International Tables Vol C Tables 4.2.6.8 and 6.1.1.4'
    'H' 'H' 0.0000 0.0000
                         'International Tables Vol C Tables 4.2.6.8 and 6.1.1.4'
    'N' 'N' 0.0061 0.0033
                         'International Tables Vol C Tables 4.2.6.8 and 6.1.1.4'
    'I' 'I' -0.4742 1.8119
                         'International Tables Vol C Tables 4.2.6.8 and 6.1.1.4'
    'Pb' 'Pb' -3.3944 10.1111
                         'International Tables Vol C Tables 4.2.6.8 and 6.1.1.4'
_computing_data_collection     'APEX2 (Bruker, 2005)'
_computing_cell_refinement     'SAINT (Bruker, 2005)'
_computing_data_reduction     'SAINT (Bruker, 2005)'
_computing_structure_solution     'SHELXS97 (Sheldrick, 2008)'
_computing_structure_refinement     'SHELXL97 (Sheldrick, 2008)'
_computing_molecular_graphics
;
<i>ORTEP-3 for Windows</i> (Farrugia, 1997) and DIAMOND (Brandenburg,
1999)
;
_computing_publication_material
;
<i>WinGX</i> (Farrugia, 1999) and <i>PLATON</i> (Spek, 2009)
;
loop_
    _atom_site_type_symbol
    _atom_site_label
    _atom_site_fract_x
    _atom_site_fract_y
    _atom_site_fract_z
    _atom_site_U_iso_or_equiv
    _atom_site_adp_type
    _atom_site_calc_flag
    _atom_site_refinement_flags
    _atom_site_occupancy
    _atom_site_disorder_assembly
    _atom_site_disorder_group
    C C1 0.2676(6) 0.0434(9) -0.4667(9) 0.0333(15) Uani d . 1 . .
    H H1A 0.2773 0.1355 -0.4011 0.040 Uiso calc R 1 . .
    H H1B 0.2216 0.0719 -0.5617 0.040 Uiso calc R 1 . .
    C C2 0.3794(6) -0.0123(8) -0.5065(8) 0.0273(15) Uani d . 1 . .
    H H2 0.3672 -0.0991 -0.5804 0.033 Uiso calc R 1 . .
    C C3 0.4366(6) 0.1194(9) -0.5867(8) 0.0306(14) Uani d . 1 . .
    H H3A 0.3890 0.1529 -0.6785 0.037 Uiso calc R 1 . .
    H H3B 0.4475 0.2077 -0.5162 0.037 Uiso calc R 1 . .
    C C4 0.4542(6) -0.0685(9) -0.3667(8) 0.0299(14) Uani d . 1 . .
    H H4A 0.4654 0.0151 -0.2906 0.036 Uiso calc R 1 . .
    H H4B 0.4187 -0.1550 -0.3183 0.036 Uiso calc R 1 . .
    N N1 0.2111(5) -0.0797(7) -0.3841(6) 0.0274(12) Uani d . 1 . .
    H H1C 0.1450 -0.0448 -0.3610 0.041 Uiso calc R 1 . .
    H H1D 0.2531 -0.1050 -0.2962 0.041 Uiso calc R 1 . .
    H H1E 0.2012 -0.1637 -0.4451 0.041 Uiso calc R 1 . .
    I I1 -0.26315(4) 0.02539(5) -0.02301(5) 0.02714(13) Uani d . 1 . .
    I I2 0.00031(4) 0.18981(5) -0.30914(4) 0.02605(14) Uani d . 1 . .
    Pb Pb1 0.0000 0.0000 0.0000 0.01915(11) Uani d S 1 . .
loop_
    _atom_site_aniso_label
    _atom_site_aniso_U_11
    _atom_site_aniso_U_22
    _atom_site_aniso_U_33
    _atom_site_aniso_U_12
    _atom_site_aniso_U_13
    _atom_site_aniso_U_23
    C1 0.036(4) 0.026(3) 0.039(4) 0.002(3) 0.005(3) 0.004(3)
    C2 0.027(4) 0.027(4) 0.028(3) -0.003(3) 0.003(3) -0.001(2)
    C3 0.028(3) 0.030(3) 0.034(3) 0.000(3) 0.001(3) 0.010(3)
    C4 0.023(3) 0.035(4) 0.031(3) -0.003(3) 0.002(3) 0.008(3)
    N1 0.025(3) 0.031(3) 0.026(3) -0.004(2) 0.003(2) -0.001(2)
    I1 0.0262(2) 0.0257(2) 0.0288(2) -0.00327(17) -0.00048(18) -0.00028(16)
    I2 0.0356(2) 0.0218(2) 0.0212(2) 0.00569(16) 0.00513(16) 0.00779(14)
    Pb1 0.02537(19) 0.01599(17) 0.01602(16) 0.00087(11) 0.00182(12) 0.00032(10)
_geom_special_details
;
All esds (except the esd in the dihedral angle between two l.s. planes) are
estimated using the full covariance matrix. The cell esds are taken into
account individually in the estimation of esds in distances, angles and
torsion angles; correlations between esds in cell parameters are only used
when they are defined by crystal symmetry. An approximate (isotropic)
treatment of cell esds is used for estimating esds involving l.s. planes.
;
loop_
    _geom_bond_atom_site_label_1
    _geom_bond_atom_site_label_2
    _geom_bond_site_symmetry_2
    _geom_bond_distance
    _geom_bond_publ_flag
    C1 N1 . 1.507(9) ?
    C1 C2 . 1.530(10) ?
    C1 H1A . 0.9900 ?
    C1 H1B . 0.9900 ?
    C2 C4 . 1.536(10) ?
    C2 C3 . 1.554(9) ?
    C2 H2 . 1.0000 ?
    C3 C4 3_654 1.510(10) ?
    C3 H3A . 0.9900 ?
    C3 H3B . 0.9900 ?
    C4 C3 3_654 1.510(10) ?
    C4 H4A . 0.9900 ?
    C4 H4B . 0.9900 ?
    N1 H1C . 0.9100 ?
    N1 H1D . 0.9100 ?
    N1 H1E . 0.9100 ?
    I1 Pb1 . 3.2243(6) ?
    I2 Pb1 . 3.1824(5) ?
    I2 Pb1 2_554 3.1875(5) ?
    Pb1 I2 3 3.1824(5) y
    Pb1 I2 4_566 3.1875(5) y
    Pb1 I2 2_544 3.1875(5) ?
    Pb1 I1 3 3.2243(6) y
loop_
    _geom_angle_atom_site_label_1
    _geom_angle_atom_site_label_2
    _geom_angle_atom_site_label_3
    _geom_angle_site_symmetry_1
    _geom_angle_site_symmetry_3
    _geom_angle
    _geom_angle_publ_flag
    N1 C1 C2 . . 110.5(6) ?
    N1 C1 H1A . . 109.5 ?
    C2 C1 H1A . . 109.5 ?
    N1 C1 H1B . . 109.5 ?
    C2 C1 H1B . . 109.5 ?
    H1A C1 H1B . . 108.1 ?
    C4 C2 C1 . . 113.3(6) ?
    C4 C2 C3 . . 109.8(6) ?
    C1 C2 C3 . . 109.0(6) ?
    C4 C2 H2 . . 108.2 ?
    C1 C2 H2 . . 108.2 ?
    C3 C2 H2 . . 108.2 ?
    C4 C3 C2 3_654 . 111.1(6) ?
    C4 C3 H3A 3_654 . 109.4 ?
    C2 C3 H3A . . 109.4 ?
    C4 C3 H3B 3_654 . 109.4 ?
    C2 C3 H3B . . 109.4 ?
    H3A C3 H3B . . 108.0 ?
    C3 C4 C2 3_654 . 110.6(6) ?
    C3 C4 H4A 3_654 . 109.5 ?
    C2 C4 H4A . . 109.5 ?
    C3 C4 H4B 3_654 . 109.5 ?
    C2 C4 H4B . . 109.5 ?
    H4A C4 H4B . . 108.1 ?
    C1 N1 H1C . . 109.5 ?
    C1 N1 H1D . . 109.5 ?
    H1C N1 H1D . . 109.5 ?
    C1 N1 H1E . . 109.5 ?
    H1C N1 H1E . . 109.5 ?
    H1D N1 H1E . . 109.5 ?
    Pb1 I2 Pb1 . 2_554 153.144(15) ?
    I2 Pb1 I2 . 3 180.00(2) ?
    I2 Pb1 I2 . 4_566 90.294(11) ?
    I2 Pb1 I2 3 4_566 89.706(11) ?
    I2 Pb1 I2 . 2_544 89.706(11) ?
    I2 Pb1 I2 3 2_544 90.294(11) ?
    I2 Pb1 I2 4_566 2_544 180.0 ?
    I2 Pb1 I1 . 3 89.999(12) ?
    I2 Pb1 I1 3 3 90.001(12) ?
    I2 Pb1 I1 4_566 3 94.518(12) ?
    I2 Pb1 I1 2_544 3 85.482(12) ?
    I2 Pb1 I1 . . 90.001(12) ?
    I2 Pb1 I1 3 . 89.999(12) ?
    I2 Pb1 I1 4_566 . 85.482(12) ?
    I2 Pb1 I1 2_544 . 94.518(12) ?
    I1 Pb1 I1 3 . 180.0 ?
loop_
    _geom_torsion_atom_site_label_1
    _geom_torsion_atom_site_label_2
    _geom_torsion_atom_site_label_3
    _geom_torsion_atom_site_label_4
    _geom_torsion_site_symmetry_1
    _geom_torsion_site_symmetry_2
    _geom_torsion_site_symmetry_3
    _geom_torsion_site_symmetry_4
    _geom_torsion
    _geom_torsion_publ_flag
    N1 C1 C2 C4 . . . . -55.7(8) ?
    N1 C1 C2 C3 . . . . -178.2(6) ?
    C4 C2 C3 C4 . . . 3_654 57.3(8) ?
    C1 C2 C3 C4 . . . 3_654 -178.1(6) ?
    C1 C2 C4 C3 . . . 3_654 -179.1(6) ?
    C3 C2 C4 C3 . . . 3_654 -57.0(9) ?
    Pb1 I2 Pb1 I2 2_554 . . 4_566 -0.35(4) ?
    Pb1 I2 Pb1 I2 2_554 . . 2_544 179.65(4) ?
    Pb1 I2 Pb1 I1 2_554 . . 3 -94.87(4) ?
    Pb1 I2 Pb1 I1 2_554 . . . 85.13(4) ?
loop_
    _geom_hbond_atom_site_label_D
    _geom_hbond_atom_site_label_H
    _geom_hbond_atom_site_label_A
    _geom_hbond_site_symmetry_A
    _geom_hbond_distance_DH
    _geom_hbond_distance_HA
    _geom_hbond_distance_DA
    _geom_hbond_angle_DHA
    N1 H1D I1 3 0.91 2.88 3.598(5) 137
    N1 H1E I1 2_544 0.91 2.84 3.619(6) 144
    N1 H1E I2 3_554 0.91 3.12 3.672(6) 121
    N1 H1C I2 . 0.91 2.78 3.611(6) 152
data_global
_journal_date_recd_electronic     2010-04-27
_journal_date_accepted     2010-05-07
_journal_name_full     'Acta Crystallographica, Section E'
_journal_year     2010
_journal_volume     66
_journal_issue      6
_journal_page_first     m660
_journal_page_last     m660
_journal_paper_category     QM
_journal_coeditor_code     WM2340
_publ_contact_author_name     'David Gordon Billing'
_publ_contact_author_address
;
Molecular Sciences Institute
School of Chemistry
University of the Witwatersrand
Private Bag 3
PO Wits 2050
South Africa
;
_publ_contact_author_email     'david.billing@wits.ac.za'
_publ_contact_author_fax     '+27117176749'
_publ_contact_author_phone     '+27117176759'
_publ_section_title
;
Poly[1,4-bis(ammoniomethyl)cyclohexane [di-\m-iodido-diiodidoplumbate(II)]]
;
loop_
    _publ_author_name
    _publ_author_footnote
    _publ_author_address
    'Rayner, Matthew Kyle' .
;
Molecular Sciences Institute
School of Chemistry
University of the Witwatersrand
Private Bag 3
PO Wits 2050
South Africa
;
    'Billing, David Gordon' .
;
Molecular Sciences Institute
School of Chemistry
University of the Witwatersrand
Private Bag 3
PO Wits 2050
South Africa
;
