# Supplementary material for: Poly[1,4-bis­(ammonio­meth­yl)cyclo­hexane [di-μ-iodido-diiodido­plumbate(II)]]
Source: Acta Crystallogr Sect E Struct Rep Online. 2010 May 15;66(Pt 6):m660. doi: 10.1107/S160053681001682X (PMC2979548; doi:10.1107/S160053681001682X)
Supplement: Supplementary file 2 [file e-66-0m660-Isup2.hkl]

#
# h,k,l, Fc-squared, Fo-squared, sigma(Fo-squared) and status flag
#
data_I
_shelx_title ' 6aD119_a in P2(1)/c'
_shelx_refln_list_code          4
_shelx_F_calc_maximum      471.30
_exptl_crystal_F_000       752.00
_reflns_d_resolution_high  0.7571
 
loop_
 _symmetry_equiv_pos_as_xyz
 'x, y, z'
 '-x, y+1/2, -z+1/2'
 '-x, -y, -z'
 'x, -y-1/2, z-1/2'
 
_cell_length_a    12.2793
_cell_length_b     8.7413
_cell_length_c     8.7829
_cell_angle_alpha  90.000
_cell_angle_beta   95.922
_cell_angle_gamma  90.000
 
_shelx_F_squared_multiplier     1.000
 
loop_
 _refln_index_h
 _refln_index_k
 _refln_index_l
 _refln_F_squared_calc
 _refln_F_squared_meas
 _refln_F_squared_sigma
 _refln_observed_status
   1   0   0    76143.66    35058.98    374.38 o
   2   0   0    18831.23    13893.95    164.24 o
   3   0   0   119662.03    69968.95    529.52 o
   4   0   0   222122.72   124827.94    842.40 o
   5   0   0    55928.59    46673.31   3924.18 o
   6   0   0     9786.68     8649.65    245.53 o
   7   0   0    83727.00    66236.27   5017.49 o
   8   0   0    78373.10    65098.59   1748.38 o
   9   0   0    12749.82    11343.79    291.89 o
  10   0   0     7593.07     7336.49    278.91 o
  11   0   0    41575.65    37676.06   1585.49 o
  12   0   0    19502.70    19685.52    728.09 o
  13   0   0     2404.12     2489.21    124.89 o
  14   0   0     4422.67     5136.80    429.47 o
  15   0   0    13187.82    15251.30    599.28 o
  16   0   0     5143.04     6159.11    204.00 o
   1   1   0     1363.07     1357.10    115.06 o
   2   1   0       50.51      174.36     15.74 o
   3   1   0     1426.16     1481.68    168.37 o
   4   1   0        2.19       41.03     20.51 o
   5   1   0      198.81      219.42     27.43 o
   6   1   0        3.73       29.53     25.06 o
   7   1   0      240.52      265.15     25.97 o
   8   1   0        1.69       35.40     23.97 o
   9   1   0       75.84       84.88     21.77 o
  10   1   0      172.04      198.68     25.30 o
  11   1   0        9.99       15.39     23.50 o
  12   1   0       14.87       17.54     22.59 o
  13   1   0        1.04       30.96     25.84 o
  14   1   0       87.07      104.86     30.94 o
  15   1   0        5.93       61.79     45.71 o
  16   1   0       39.93       90.04     49.76 o
   0   2   0    62179.71    43057.83    356.17 o
   1   2   0      985.60     1109.72     65.52 o
   2   2   0    29054.58    28450.60   5911.35 o
   3   2   0     2495.68     2611.60    486.50 o
   4   2   0    25231.09    22470.73   1937.04 o
   5   2   0     1058.83     1035.48     94.41 o
   6   2   0    10414.27     9442.62    501.90 o
   7   2   0     5556.10     5543.76    612.61 o
   8   2   0    10576.32     9552.22    396.27 o
   9   2   0     2217.83     2065.30     68.95 o
  10   2   0     1719.75     1704.07     71.37 o
  11   2   0     6239.10     6274.53    249.81 o
  12   2   0     1863.82     1979.28    142.48 o
  13   2   0      911.71      990.07     51.08 o
  14   2   0       78.94      114.73     31.06 o
  15   2   0     2944.86     3295.43    110.58 o
   1   3   0     7521.36     7426.80    594.66 o
   2   3   0       22.96      104.76     12.75 o
   3   3   0     3861.65     3981.14    371.73 o
   4   3   0       77.28      275.30     98.66 o
   5   3   0     3192.03     3507.22    612.29 o
   6   3   0      158.51      258.23     39.28 o
   7   3   0      872.15      828.21    112.39 o
   8   3   0      397.15      355.50     35.60 o
   9   3   0     1076.77     1134.15    124.22 o
  10   3   0      542.08      505.86     49.10 o
  11   3   0       30.85       23.19     38.77 o
  12   3   0      553.71      549.08     64.80 o
  13   3   0       82.78       81.76     31.51 o
  14   3   0      237.71      263.34     40.32 o
  15   3   0        3.69        5.96     50.75 o
   0   4   0    56219.57    52386.05   2062.05 o
   1   4   0    14964.31    14384.94    568.10 o
   2   4   0      302.27      517.83     79.57 o
   3   4   0    24962.94    24635.21   2204.44 o
   4   4   0    41339.38    41131.88   4310.39 o
   5   4   0     4490.15     4783.49    712.25 o
   6   4   0      766.83      819.24     72.81 o
   7   4   0    17043.58    15920.34   1717.43 o
   8   4   0    24152.68    21964.40   1833.12 o
   9   4   0      533.50      588.20     51.58 o
  10   4   0      857.24      867.01     65.97 o
  11   4   0    10648.81    10253.51    687.85 o
  12   4   0     6397.78     6242.16    212.82 o
  13   4   0      276.46      363.51     66.85 o
  14   4   0      515.79      499.47     61.51 o
  15   4   0     4332.73     4977.14    294.76 o
   1   5   0     8269.71     8453.62    265.18 o
   2   5   0      538.95      521.56     27.05 o
   3   5   0     4931.21     5336.07    354.53 o
   4   5   0       55.59      163.61     47.66 o
   5   5   0     4083.90     3991.99    277.80 o
   6   5   0     1542.17     1578.10    223.29 o
   7   5   0     2721.47     2559.23    179.88 o
   8   5   0      567.06      543.40     52.14 o
   9   5   0      797.36      720.17     57.06 o
  10   5   0     1585.46     1369.67     78.28 o
  11   5   0      765.34      656.20     61.37 o
  12   5   0      676.47      635.69     51.47 o
  13   5   0        7.12       68.40     41.25 o
  14   5   0      757.81      780.86     55.90 o
   0   6   0    49180.37    51601.76   1883.59 o
   1   6   0    26071.93    26599.85    737.41 o
   2   6   0    11620.88    11844.19    346.97 o
   3   6   0    33195.62    32096.69   1524.72 o
   4   6   0    37022.32    35679.68   2174.42 o
   5   6   0    14918.47    14521.05    920.64 o
   6   6   0     7946.15     7835.36    832.32 o
   7   6   0    20958.09    19884.27   1831.20 o
   8   6   0    23807.43    22579.27   2096.77 o
   9   6   0     4639.75     4325.48    344.16 o
  10   6   0     4363.71     4184.83    222.66 o
  11   6   0    10398.10     9884.55    422.67 o
  12   6   0     8326.40     8281.00    297.91 o
  13   6   0     1879.74     1881.68     77.80 o
   1   7   0     6081.74     6350.25    267.52 o
   2   7   0      334.33      377.89     36.09 o
   3   7   0     3772.65     4031.23     91.58 o
   4   7   0      427.05      454.00     32.75 o
   5   7   0     3993.29     3934.47    123.40 o
   6   7   0     1003.83      888.50     59.83 o
   7   7   0     2152.74     2167.72    100.35 o
   8   7   0     1400.91     1394.12     68.52 o
   9   7   0     1302.24     1347.53     66.22 o
  10   7   0     1020.80      935.62     57.20 o
  11   7   0      569.46      523.79     52.26 o
  12   7   0     1123.04     1182.86    145.01 o
   0   8   0      309.75      253.98     40.87 o
   1   8   0      258.98      463.15    126.99 o
   2   8   0      623.97      796.50     45.92 o
   3   8   0      113.00      325.31    108.21 o
   4   8   0      170.05      261.36     30.91 o
   5   8   0      129.36      220.77     34.31 o
   6   8   0      517.69      615.01     41.82 o
   7   8   0      121.73      149.26     51.83 o
   8   8   0      358.32      307.18     54.06 o
   9   8   0      124.12      123.88     68.92 o
  10   8   0      145.00      189.55     75.11 o
  11   8   0      135.77      238.43     81.58 o
   1   9   0     3233.11     3300.41     76.34 o
   2   9   0      118.20       90.98     32.60 o
   3   9   0     2844.84     2676.13     74.57 o
   4   9   0      606.31      706.11    101.35 o
   5   9   0     1937.62     1934.13     95.02 o
   6   9   0      447.72      477.32     63.19 o
   7   9   0     1727.98     1879.80    102.61 o
   8   9   0     1054.19     1346.58    108.74 o
   9   9   0     1025.00     1200.72    103.66 o
  10   9   0      813.72      858.65    100.89 o
   0  10   0    10365.43     9936.32    183.94 o
   1  10   0    10385.22     9941.43    127.76 o
   2  10   0    10765.50    10716.50    133.74 o
   3  10   0     9253.34     9397.33    187.65 o
   4  10   0     8078.33     7693.22    185.42 o
   5  10   0     9328.14     9183.11    206.79 o
   6  10   0     7252.49     7638.78    200.29 o
   7  10   0     5233.13     5540.60    185.61 o
   8  10   0     5607.23     5972.50    166.62 o
   1  11   0     1443.94     1342.56    112.03 o
   2  11   0       78.74       23.97     60.01 o
   3  11   0     1801.77     1673.64    104.97 o
   4  11   0      163.72      153.10     69.12 o
 -16   1   1     1553.22     1847.70    119.65 o
 -15   1   1     5051.37     5249.13    243.73 o
 -14   1   1      189.85      203.74     30.64 o
 -13   1   1       63.82       97.01     27.07 o
 -12   1   1    10768.33    10445.61    164.59 o
 -11   1   1     9467.80     9293.87    224.97 o
 -10   1   1       99.93      171.33     32.18 o
  -9   1   1      293.71      398.44     55.51 o
  -8   1   1    31555.88    27603.59   1638.97 o
  -7   1   1    17143.69    15120.77    555.33 o
  -6   1   1      328.35      529.90    114.17 o
  -5   1   1     1169.41      944.01     45.07 o
  -4   1   1    73123.41    55588.79   4661.21 o
  -3   1   1    22152.87    18505.82   1379.21 o
  -2   1   1     3169.82     3519.98    273.02 o
  -1   1   1    23053.42    21936.68   1042.22 o
   0   1   1    47138.51    47126.39   2492.04 o
   1   1   1    19999.57    20963.70    780.39 o
   2   1   1     1312.79     2037.43     71.99 o
   3   1   1    29683.84    33120.23    930.98 o
   4   1   1    50253.96    48122.28   2355.72 o
   5   1   1      419.44      529.92     26.25 o
   6   1   1      150.01      197.10     29.65 o
   7   1   1    27303.91    25066.09    991.43 o
   8   1   1    19578.24    18028.08    865.55 o
   9   1   1      158.23      252.55     26.99 o
  10   1   1      298.98      269.28     27.45 o
  11   1   1    13112.52    13319.08    160.90 o
  12   1   1     6995.76     7529.72    163.58 o
  13   1   1      296.46      360.56     37.90 o
  14   1   1      535.71      595.91     51.30 o
  15   1   1     5360.68     6200.37    135.07 o
 -15   2   1      723.83      831.69     50.01 o
 -14   2   1     1504.69     1535.18     63.35 o
 -13   2   1      364.42      429.13     42.37 o
 -12   2   1      376.14      405.08     32.77 o
 -11   2   1     4213.10     4136.22    150.98 o
 -10   2   1     4766.58     4448.46    229.86 o
  -9   2   1      570.87      526.95     40.94 o
  -8   2   1     1920.83     1887.07    122.24 o
  -7   2   1    11876.55    10522.14   1071.25 o
  -6   2   1    13714.75    12148.00   1301.33 o
  -5   2   1      660.50      663.49     73.75 o
  -4   2   1     5368.83     4898.71    699.55 o
  -3   2   1    28698.35    26044.35   2099.55 o
  -2   2   1    14636.12    13705.43    781.06 o
  -1   2   1     6154.91     6087.72    431.78 o
   0   2   1     7631.49     8644.58    507.33 o
   1   2   1    32457.63    32808.02    986.79 o
   2   2   1     5759.23     5989.47    258.07 o
   3   2   1     5797.93     6670.75    301.31 o
   4   2   1    13806.52    14277.45   1153.76 o
   5   2   1    13504.09    13729.46   1083.22 o
   6   2   1     1887.44     2137.25     97.87 o
   7   2   1     1450.99     1576.84     89.48 o
   8   2   1    10423.84     9826.27    414.68 o
   9   2   1     3574.16     3365.55    103.86 o
  10   2   1      582.88      576.19     35.65 o
  11   2   1      419.17      474.34     38.34 o
  12   2   1     3720.97     3663.46    107.17 o
  13   2   1     1027.63     1123.83     71.17 o
  14   2   1       31.48       60.17     43.11 o
  15   2   1      307.58      428.07     62.43 o
 -15   3   1     5898.96     5809.02    170.89 o
 -14   3   1     1127.16     1253.02     66.70 o
 -13   3   1      628.79      697.86    109.66 o
 -12   3   1    12212.60    11653.67    559.79 o
 -11   3   1    14506.31    13920.75   1118.86 o
 -10   3   1     1361.05     1392.83    161.18 o
  -9   3   1     4664.17     4956.94    392.18 o
  -8   3   1    33084.55    29815.60    228.93 o
  -7   3   1    28370.37    25772.65   2766.99 o
  -6   3   1     2100.96     1912.51    264.14 o
  -5   3   1    13559.30    11833.65   1264.28 o
  -4   3   1    86030.66    76333.22   8013.24 o
  -3   3   1    28202.62    27454.18   2772.66 o
  -2   3   1     3286.74     3523.30    352.15 o
  -1   3   1    36871.29    36356.59   2945.87 o
   0   3   1    98584.09    89297.07   6754.92 o
   1   3   1    25173.84    26217.86    853.50 o
   2   3   1     2957.97     3093.42    116.46 o
   3   3   1    46447.94    44843.84   1729.04 o
   4   3   1    71144.05    63613.13   3903.65 o
   5   3   1     8715.93     8679.31    569.51 o
   6   3   1     2537.23     2801.16    266.78 o
   7   3   1    37626.51    36720.57   2948.07 o
   8   3   1    26350.15    25716.73   1758.69 o
   9   3   1     2648.82     2465.93    212.02 o
  10   3   1     2494.59     2208.42    139.82 o
  11   3   1    16284.19    16252.17    422.80 o
  12   3   1     9821.73    10046.51    304.05 o
  13   3   1      238.77      345.69     48.25 o
  14   3   1     1966.77     2203.76    208.65 o
  15   3   1     6037.12     6686.16    313.16 o
 -15   4   1      425.79      494.82     44.33 o
 -14   4   1       42.15       52.98     44.77 o
 -13   4   1     3636.59     3664.95    234.10 o
 -12   4   1     4992.62     4852.69    248.63 o
 -11   4   1      535.27      517.17    103.59 o
 -10   4   1      790.03      700.29     69.03 o
  -9   4   1    13750.84    13193.82   1567.18 o
  -8   4   1    12708.94    12248.75   1058.20 o
  -7   4   1      754.97      704.26     65.12 o
  -6   4   1     4537.42     4570.60    538.25 o
  -5   4   1    32598.26    31772.03   5788.63 o
  -4   4   1    23024.04    23175.84   1955.47 o
  -3   4   1      566.35      596.96     46.99 o
  -2   4   1    16335.42    15939.53   1604.72 o
  -1   4   1    44444.53    43900.03   3603.67 o
   0   4   1    18570.14    19599.07   1546.71 o
   1   4   1     2696.94     3093.46    141.79 o
   2   4   1    23213.07    23666.89    450.11 o
   3   4   1    37451.21    36525.49   1139.31 o
   4   4   1     5236.28     5453.78    289.19 o
   5   4   1     2778.30     3073.50    272.89 o
   6   4   1    20589.80    19881.82   1800.07 o
   7   4   1    17873.00    17056.52   1240.64 o
   8   4   1      582.86      554.60     45.27 o
   9   4   1     2208.47     2014.33    137.33 o
  10   4   1     9835.69     8862.71    416.71 o
  11   4   1     5616.75     5551.77    157.71 o
  12   4   1       32.79      -28.91     66.41 o
  13   4   1      829.98      906.04    115.01 o
  14   4   1     3786.51     4238.30    320.87 o
 -14   5   1      143.11      168.90     52.38 o
 -13   5   1       55.99       76.80     49.24 o
 -12   5   1     2928.79     3070.68     98.87 o
 -11   5   1     3830.81     3466.54    190.77 o
 -10   5   1       97.24       96.58     41.41 o
  -9   5   1      631.10      628.50     65.71 o
  -8   5   1     6482.35     6534.16    726.74 o
  -7   5   1     5424.21     5185.77    779.32 o
  -6   5   1      294.19      277.12     47.23 o
  -5   5   1     1707.98     1721.41     73.36 o
  -4   5   1    19506.56    18641.54   1694.76 o
  -3   5   1     2566.47     2622.54    243.28 o
  -2   5   1      506.57      566.54     40.78 o
  -1   5   1     5543.79     6247.60    349.72 o
   0   5   1    24184.51    25029.36   1500.14 o
   1   5   1     1756.59     1930.31     82.61 o
   2   5   1      554.42      662.21     29.44 o
   3   5   1     7601.05     7830.41    354.39 o
   4   5   1    19921.61    20379.86    764.44 o
   5   5   1      616.41      671.54     52.58 o
   6   5   1      170.96      141.32     35.38 o
   7   5   1     8513.03     8126.56    609.82 o
   8   5   1     7117.41     7049.16    459.03 o
   9   5   1      370.15      376.04     43.46 o
  10   5   1      218.83      278.35     67.75 o
  11   5   1     4602.27     4702.87    149.64 o
  12   5   1     2862.95     2988.49    136.81 o
  13   5   1       54.07       91.66     71.74 o
  14   5   1      490.00      641.47     80.97 o
 -13   6   1        3.91       36.48     54.86 o
 -12   6   1        0.32      -31.82     52.70 o
 -11   6   1     3979.55     3835.25    201.37 o
 -10   6   1     5447.23     5041.37    284.70 o
  -9   6   1        3.11      -25.18     40.96 o
  -8   6   1      240.74      327.60     58.18 o
  -7   6   1    14006.13    14277.66   2446.55 o
  -6   6   1     7131.73     7808.75   1321.93 o
  -5   6   1       32.08       43.39     34.49 o
  -4   6   1     2026.74     2014.16    100.27 o
  -3   6   1    28870.76    28473.54   1633.79 o
  -2   6   1     5503.24     5907.64    385.39 o
  -1   6   1      110.38      176.75     16.95 o
   0   6   1     8747.50     9055.31    447.16 o
   1   6   1    26101.91    26702.86   1128.27 o
   2   6   1     3061.61     3366.65     67.78 o
   3   6   1      159.31      236.74     23.53 o
   4   6   1    13600.30    13447.48    565.10 o
   5   6   1    16359.14    16647.64    989.73 o
   6   6   1      186.94      261.71     85.00 o
   7   6   1       48.71      103.02     97.82 o
   8   6   1     9244.43     8975.57    454.08 o
   9   6   1     5994.01     6179.16    400.11 o
  10   6   1       31.15      111.48     63.12 o
  11   6   1      202.63      329.38     72.50 o
  12   6   1     4357.85     4462.93    329.23 o
  13   6   1     1286.05     1609.87    114.65 o
 -12   7   1     4389.34     4446.65    120.30 o
 -11   7   1     4961.79     5045.89    201.72 o
 -10   7   1     2017.05     1954.57     87.61 o
  -9   7   1     4000.73     3971.57    141.41 o
  -8   7   1     8828.70     8882.31    584.58 o
  -7   7   1     8555.35     8791.98   1237.21 o
  -6   7   1     3098.55     3084.63    189.21 o
  -5   7   1     7718.37     7672.18    257.33 o
  -4   7   1    17682.09    17570.19    754.58 o
  -3   7   1     8796.23     8881.88    388.74 o
  -2   7   1     3102.57     3129.34    106.57 o
  -1   7   1    12392.37    12222.86    340.31 o
   0   7   1    19694.94    21745.11   1286.23 o
   1   7   1     7526.97     8039.67    571.87 o
   2   7   1     2906.81     3007.30    167.90 o
   3   7   1     9020.84     9456.50    310.82 o
   4   7   1    17719.38    18018.63    418.25 o
   5   7   1     3410.22     3611.52     96.47 o
   6   7   1     2247.09     2278.64     98.83 o
   7   7   1     6602.88     6963.03    383.48 o
   8   7   1     6982.30     6903.97    166.57 o
   9   7   1     1939.77     1992.17    174.55 o
  10   7   1     1140.42     1230.57     98.51 o
  11   7   1     3517.08     3795.09    141.73 o
  12   7   1     2342.82     2671.00    444.70 o
 -11   8   1      698.64      703.25     59.59 o
 -10   8   1      693.49      751.11     68.67 o
  -9   8   1     1476.76     1405.32     86.78 o
  -8   8   1      825.38      831.34     69.91 o
  -7   8   1     2037.13     2038.04     89.59 o
  -6   8   1      301.88      346.17     41.82 o
  -5   8   1     4786.14     4708.92    150.36 o
  -4   8   1      278.53      322.25     31.88 o
  -3   8   1     4421.76     4428.92    235.14 o
  -2   8   1      122.38      245.42     94.76 o
  -1   8   1     7432.40     7421.92    354.40 o
   0   8   1       27.31       21.31     24.23 o
   1   8   1     3995.99     3767.30     72.11 o
   2   8   1     1014.72     1079.21    176.29 o
   3   8   1     7043.83     7147.13    317.27 o
   4   8   1      538.03      465.44     49.68 o
   5   8   1     2263.61     2357.80     87.75 o
   6   8   1     2468.77     2450.18     96.01 o
   7   8   1     2652.48     2773.67    110.26 o
   8   8   1      652.60      714.11     81.63 o
   9   8   1      461.62      527.62     82.23 o
  10   8   1     1933.03     1912.73    121.45 o
  11   8   1      640.98      701.82     91.23 o
 -10   9   1     1080.17     1131.38     96.09 o
  -9   9   1     1858.29     1784.75     86.54 o
  -8   9   1     2903.20     2829.47    164.25 o
  -7   9   1     2942.63     2829.53    138.69 o
  -6   9   1     2162.55     2205.03     68.96 o
  -5   9   1     3676.04     3724.48    110.23 o
  -4   9   1     5544.25     5761.71    400.39 o
  -3   9   1     4496.96     4424.55    162.85 o
  -2   9   1     3126.82     3042.29     77.10 o
  -1   9   1     6218.40     6254.12    353.66 o
   0   9   1     6657.95     6609.12    406.89 o
   1   9   1     5476.54     5382.73     96.61 o
   2   9   1     4089.45     3934.95    116.68 o
   3   9   1     5005.31     5228.83    144.18 o
   4   9   1     7813.40     7787.79    177.99 o
   5   9   1     3730.41     4046.99    298.76 o
   6   9   1     3672.85     3749.89    231.78 o
   7   9   1     4041.12     4239.65    136.00 o
   8   9   1     4360.67     4660.57    142.18 o
   9   9   1     2745.05     2734.23    132.20 o
  -8  10   1     1489.68     1665.98    116.36 o
  -7  10   1       57.94      102.19     73.39 o
  -6  10   1       58.14      126.90     70.79 o
  -5  10   1     5845.77     5925.14    305.08 o
  -4  10   1      978.08     1023.06     65.30 o
  -3  10   1      329.37      341.53     69.30 o
  -2  10   1      998.13     1118.85     62.75 o
  -1  10   1     7343.87     7115.16    109.26 o
   0  10   1      443.84      482.88     71.72 o
   1  10   1      496.83      574.48     70.04 o
   2  10   1     2156.53     2032.97    102.19 o
   3  10   1     5966.45     5689.05    151.79 o
   4  10   1       74.21      120.95     66.33 o
   5  10   1      373.45      431.23     86.58 o
   6  10   1     2766.20     2918.84    151.05 o
   7  10   1     2653.56     2715.77    151.98 o
  -4  11   1      962.08      942.17    109.25 o
  -3  11   1     1029.18     1066.09     93.08 o
  -2  11   1     1605.72     1418.36    109.99 o
  -1  11   1     1118.58     1075.38     98.29 o
   0  11   1      716.16      701.19     83.61 o
   1  11   1     1286.24     1236.84    115.75 o
   2  11   1     1477.61     1415.20    108.50 o
   3  11   1      734.21      774.58     96.61 o
   4  11   1      681.61      765.29     85.09 o
 -16   0   2     1597.54     1839.63     91.64 o
 -15   0   2     2459.53     2569.93     83.17 o
 -14   0   2      396.52      505.37    135.63 o
 -13   0   2      927.58     1011.19    123.18 o
 -12   0   2     3737.13     3685.03    104.80 o
 -11   0   2     5303.16     4903.63    345.30 o
 -10   0   2     3687.12     3421.23    266.89 o
  -9   0   2     1043.44      936.78    110.92 o
  -8   0   2    12457.87    10067.68    197.13 o
  -7   0   2     3210.83     2752.00     98.84 o
  -6   0   2    15451.09    12838.82    172.23 o
  -5   0   2      504.07      501.09     44.22 o
  -4   0   2    23318.34    21019.93    190.07 o
  -3   0   2      349.14      340.56     30.84 o
  -2   0   2    28366.30    28612.82    209.76 o
  -1   0   2     3626.62     3850.05     53.69 o
   0   0   2    53342.03    47192.60   2682.14 o
   1   0   2    11755.90    11988.94    699.33 o
   2   0   2    31909.47    33739.69   1814.75 o
   3   0   2    16482.35    18545.09    393.79 o
   4   0   2    21966.72    23674.57    749.50 o
   5   0   2     6758.49     7958.07    143.99 o
   6   0   2     7631.01     8422.34    250.73 o
   7   0   2     9959.98    10315.83    308.14 o
   8   0   2     8565.49     8742.46    393.89 o
   9   0   2     5227.86     5327.31    184.96 o
  10   0   2      487.53      532.01     73.11 o
  11   0   2     6848.06     6574.74    146.59 o
  12   0   2     1094.80     1224.80     77.10 o
  13   0   2     1461.83     1725.91     86.82 o
  14   0   2      154.14      294.10     56.94 o
  15   0   2     2942.28     3511.18    118.46 o
 -16   1   2      543.72      572.05     50.99 o
 -15   1   2      382.76      476.20     45.07 o
 -14   1   2      329.32      373.11     40.79 o
 -13   1   2     1386.42     1446.32     59.94 o
 -12   1   2     2097.37     2019.92    120.35 o
 -11   1   2     1345.59     1291.79     61.20 o
 -10   1   2     1854.80     1627.44    120.22 o
  -9   1   2     3713.26     3274.50    148.56 o
  -8   1   2     6217.65     5657.10    401.84 o
  -7   1   2     3020.68     2722.49    169.88 o
  -6   1   2     8131.00     6881.51    232.06 o
  -5   1   2     7896.29     7036.58     82.68 o
  -4   1   2     9647.15     9137.69    190.63 o
  -3   1   2     8921.97     8302.45    453.71 o
  -2   1   2    12803.03    12446.43    355.42 o
  -1   1   2    22767.67    21324.66    828.21 o
   0   1   2     5524.26     6089.37    245.05 o
   1   1   2    11124.54    11645.76    618.64 o
   2   1   2    11390.46    12591.94    446.23 o
   3   1   2    18880.29    21596.73    533.74 o
   4   1   2     4638.13     5030.85     63.93 o
   5   1   2     3962.55     4433.24     58.53 o
   6   1   2     7399.29     8241.55    248.22 o
   7   1   2     5760.06     6062.77    173.99 o
   8   1   2     2748.57     2665.29     72.58 o
   9   1   2     1204.53     1204.26     66.49 o
  10   1   2     3265.48     3063.71     78.39 o
  11   1   2     1339.59     1428.20     64.75 o
  12   1   2      720.37      747.60     64.04 o
  13   1   2      564.43      657.12     43.79 o
  14   1   2      756.66      821.19     81.01 o
  15   1   2      314.05      367.52     80.91 o
 -15   2   2     7406.40     7851.94    251.64 o
 -14   2   2     1119.13     1184.18    128.56 o
 -13   2   2     1219.73     1246.93    129.78 o
 -12   2   2    16560.83    16485.75    827.45 o
 -11   2   2    19902.23    18791.45    956.37 o
 -10   2   2     1977.27     1877.01    178.17 o
  -9   2   2     6235.17     5545.74    229.92 o
  -8   2   2    54232.93    45081.03   2831.63 o
  -7   2   2    34437.08    29219.21   2089.54 o
  -6   2   2     1969.76     1828.82    211.09 o
  -5   2   2    34307.63    29944.40   2959.66 o
  -4   2   2   100928.23    84668.03   6604.17 o
  -3   2   2    46013.38    42728.71   2124.89 o
  -2   2   2     3070.02     3088.85    145.19 o
  -1   2   2    71116.55    67935.04   5447.76 o
   0   2   2   163479.42   140457.56   8143.57 o
   1   2   2    20439.96    22106.10   1325.16 o
   2   2   2     4366.99     4743.90    240.16 o
   3   2   2    87781.63    86965.92   2503.07 o
   4   2   2    95150.61    97107.13   2190.32 o
   5   2   2     8932.38     9939.54    581.77 o
   6   2   2     6349.07     6720.10    333.98 o
   7   2   2    49331.20    49531.57   3608.10 o
   8   2   2    41342.68    40168.96   2213.12 o
   9   2   2     1550.67     1554.23    108.66 o
  10   2   2     5410.21     5434.72     98.15 o
  11   2   2    24560.11    24003.95    318.45 o
  12   2   2     9045.35     8870.94    319.08 o
  13   2   2      626.10      744.62     67.36 o
  14   2   2     2980.08     2984.33    106.42 o
  15   2   2     8299.90     8690.01    220.72 o
 -15   3   2      431.78      540.76     48.82 o
 -14   3   2     1023.59     1144.06     84.57 o
 -13   3   2        6.21       37.08     48.32 o
 -12   3   2       27.56      -12.50     47.10 o
 -11   3   2     1775.02     1691.92    222.12 o
 -10   3   2     1694.19     1524.74    156.58 o
  -9   3   2       55.72       45.81     38.29 o
  -8   3   2        6.25       44.86     39.79 o
  -7   3   2     5434.75     4460.82    383.74 o
  -6   3   2     1208.65     1230.59     92.56 o
  -5   3   2       24.63       43.64     18.26 o
  -4   3   2     2020.38     2037.02    135.75 o
  -3   3   2     5722.65     5690.01    298.96 o
  -2   3   2     1387.44     1587.46     84.56 o
  -1   3   2      901.09     1048.28     79.52 o
   0   3   2     9131.72     9618.53    570.75 o
   1   3   2     6972.04     7522.50    408.06 o
   2   3   2      139.71      244.14     16.17 o
   3   3   2     1175.33     1348.32     43.57 o
   4   3   2     5751.17     6240.63     58.71 o
   5   3   2     5451.14     5894.71    138.29 o
   6   3   2      102.43      221.02     40.18 o
   7   3   2       61.70       91.78     35.69 o
   8   3   2     1721.67     1817.79    131.53 o
   9   3   2     2153.72     2109.59     78.76 o
  10   3   2      390.64      421.18     46.08 o
  11   3   2       50.83       83.28     57.25 o
  12   3   2      644.03      575.00     72.82 o
  13   3   2      167.48      166.12     59.85 o
  14   3   2      115.19      193.45     61.30 o
  15   3   2       40.59       86.80     66.70 o
 -15   4   2     3374.22     3689.20    105.13 o
 -14   4   2      294.16      267.00     46.80 o
 -13   4   2      480.91      558.86     98.56 o
 -12   4   2     7729.64     7814.33    429.65 o
 -11   4   2     6787.63     6757.63    549.77 o
 -10   4   2      330.33      383.27     78.78 o
  -9   4   2     1365.62     1465.49    188.49 o
  -8   4   2    24100.57    23307.66   2914.29 o
  -7   4   2    10078.51     8737.15    955.71 o
  -6   4   2      162.57      196.28     25.47 o
  -5   4   2     8185.96     7856.63    426.21 o
  -4   4   2    35203.22    34476.04   2233.04 o
  -3   4   2    13776.68    13723.84   1075.21 o
  -2   4   2      365.40      471.50     38.05 o
  -1   4   2    15270.38    16069.98    852.87 o
   0   4   2    47461.17    47429.26   2946.43 o
   1   4   2     4182.37     4426.37    179.73 o
   2   4   2      226.86      282.70     15.24 o
   3   4   2    21244.18    21940.62    997.92 o
   4   4   2    27683.73    29848.74    338.52 o
   5   4   2      949.19     1168.07     83.24 o
   6   4   2      661.38      853.37    156.90 o
   7   4   2    15723.02    17430.41   2146.77 o
   8   4   2    12740.10    13332.26   1024.66 o
   9   4   2      106.38       37.52     66.89 o
  10   4   2      811.84      733.65    125.78 o
  11   4   2    10039.11     9832.06    186.20 o
  12   4   2     2639.49     2624.92    121.71 o
  13   4   2       56.57        1.08     59.89 o
  14   4   2      618.10      660.04     74.96 o
 -14   5   2      633.26      745.28     66.51 o
 -13   5   2       93.66       92.56     43.93 o
 -12   5   2      396.68      433.95     67.72 o
 -11   5   2     1641.10     1549.31    276.09 o
 -10   5   2     1229.12     1237.62     89.51 o
  -9   5   2      589.85      506.00     63.26 o
  -8   5   2       69.59       16.20     46.15 o
  -7   5   2     4795.64     4806.59    701.56 o
  -6   5   2     1198.16     1105.70    102.74 o
  -5   5   2     1795.44     1746.94    184.21 o
  -4   5   2      704.90      955.86    115.12 o
  -3   5   2     7711.06     7835.75    715.04 o
  -2   5   2      395.20      405.28     33.81 o
  -1   5   2     2301.04     2468.11    184.56 o
   0   5   2     3394.47     3918.97    223.31 o
   1   5   2    10788.58    11054.30    644.98 o
   2   5   2      131.29      202.11     39.05 o
   3   5   2     1320.77     1432.05     69.43 o
   4   5   2     5116.38     5744.83     96.23 o
   5   5   2     5906.62     6360.94    167.03 o
   6   5   2      287.39      269.16     45.55 o
   7   5   2      330.01      338.07     93.83 o
   8   5   2     3894.72     3889.02    256.77 o
   9   5   2     1960.26     2028.30    162.85 o
  10   5   2      508.30      421.73     67.12 o
  11   5   2       14.53       92.39     59.17 o
  12   5   2     1665.56     1533.89    103.98 o
  13   5   2      277.44      246.60     70.34 o
 -13   6   2      182.82      173.70     57.10 o
 -12   6   2     1887.61     1823.66     86.36 o
 -11   6   2     1399.75     1465.44    133.40 o
 -10   6   2       90.70      101.38     59.93 o
  -9   6   2      251.68      271.47     61.92 o
  -8   6   2     6437.05     6249.77    483.62 o
  -7   6   2     1520.31     1713.06    249.99 o
  -6   6   2      318.40      345.13     39.39 o
  -5   6   2     1122.37     1214.78     86.76 o
  -4   6   2     9212.81     8979.52    702.13 o
  -3   6   2     2034.95     2176.23     81.72 o
  -2   6   2      376.69      571.64     62.66 o
  -1   6   2     2206.98     2467.53     83.24 o
   0   6   2    11045.12    11703.88    788.59 o
   1   6   2      989.60     1118.04     73.46 o
   2   6   2      166.50      254.07     23.28 o
   3   6   2     5279.83     5684.75    272.92 o
   4   6   2     5818.14     6028.66    324.46 o
   5   6   2      491.39      509.63     46.56 o
   6   6   2      168.09      215.47     47.06 o
   7   6   2     5052.13     5428.49    215.24 o
   8   6   2     3656.14     3698.94    186.35 o
   9   6   2       90.98      235.18     97.82 o
  10   6   2      313.15      374.36     81.56 o
  11   6   2     3717.99     3693.04    137.67 o
  12   6   2     1281.81     1387.19    106.82 o
  13   6   2       49.60        8.96     71.86 o
 -12   7   2     1824.57     1796.12     96.76 o
 -11   7   2       41.36      -40.70     48.78 o
 -10   7   2        9.62      -14.88     58.47 o
  -9   7   2     5678.16     5512.88    655.39 o
  -8   7   2     2815.84     2942.79    406.33 o
  -7   7   2      220.16      275.17     76.08 o
  -6   7   2      762.64      917.25     53.32 o
  -5   7   2    12508.94    12326.47    826.25 o
  -4   7   2     2856.92     2824.11    173.07 o
  -3   7   2      263.47      273.97     31.38 o
  -2   7   2     3546.67     3805.55    187.98 o
  -1   7   2    16256.28    16046.91   1140.04 o
   0   7   2     1697.08     1792.93    128.05 o
   1   7   2      262.84      282.94     31.32 o
   2   7   2     8291.25     8658.87    639.87 o
   3   7   2    11746.84    12697.13    947.37 o
   4   7   2      265.33      340.17     44.51 o
   5   7   2       11.81      133.14    139.72 o
   6   7   2     7061.16     7341.01    150.31 o
   7   7   2     6260.85     6425.57    278.69 o
   8   7   2       47.56       39.95     59.48 o
   9   7   2      199.15      128.26     72.18 o
  10   7   2     4773.79     4602.86    151.60 o
  11   7   2     1528.76     1528.47    113.51 o
  12   7   2       94.15      112.14     77.75 o
 -11   8   2     5230.16     5281.17    236.99 o
 -10   8   2     3798.83     3854.32    337.33 o
  -9   8   2     6739.30     6538.33    320.13 o
  -8   8   2    12138.09    11884.16    844.79 o
  -7   8   2     9286.03     9690.22    798.08 o
  -6   8   2     8396.47     8115.29    398.67 o
  -5   8   2    12272.02    12042.60    842.54 o
  -4   8   2    20000.21    20626.83   1484.18 o
  -3   8   2    14210.55    15110.36   1465.55 o
  -2   8   2    13086.27    12991.43    707.60 o
  -1   8   2    15215.57    16208.58    195.46 o
   0   8   2    23287.96    23968.13    232.99 o
   2   8   2    11534.32    12276.47   1046.03 o
   3   8   2    18016.01    19375.44   1561.33 o
   4   8   2    14450.09    15401.03   1361.32 o
   5   8   2    12273.13    13111.98    648.80 o
   6   8   2     7337.82     7547.30    145.35 o
   7   8   2    11539.25    12199.16    290.96 o
   8   8   2     9327.23     9395.13    195.64 o
   9   8   2     4864.29     4736.19    153.65 o
  10   8   2     4058.41     4257.42    178.18 o
  11   8   2     5370.33     5342.86    173.85 o
 -10   9   2     2085.46     2144.14    152.64 o
  -9   9   2       75.12       52.67     60.86 o
  -8   9   2      280.63      358.93     67.19 o
  -7   9   2     6791.08     6681.27    265.14 o
  -6   9   2     2011.23     2033.01     72.08 o
  -5   9   2      137.33      180.14     68.28 o
  -4   9   2     1183.59     1306.22     62.35 o
  -3   9   2     9781.88     9910.76    699.98 o
  -2   9   2     1614.23     1603.49    102.00 o
  -1   9   2      209.75      150.68     51.09 o
   0   9   2     2927.74     2684.37    110.92 o
   1   9   2     9200.72     8971.12    173.53 o
   2   9   2      253.08      227.23     50.72 o
   3   9   2       23.44       -7.80     47.01 o
   4   9   2     4114.28     4368.21    500.07 o
   5   9   2     4603.07     4876.47    310.46 o
   6   9   2        2.23      -11.78     73.57 o
   7   9   2        0.17       27.75     70.88 o
   8   9   2     3593.56     3751.33    138.10 o
   9   9   2     1606.96     1566.07    151.79 o
  -7  10   2      277.41      424.36     84.54 o
  -6  10   2      692.59      743.39     62.05 o
  -5  10   2      685.46      723.86    152.54 o
  -4  10   2      358.76      427.92     47.72 o
  -3  10   2      422.24      513.17     63.36 o
  -2  10   2      817.42      720.51     89.74 o
  -1  10   2      395.45      452.23     63.91 o
   0  10   2      450.18      455.76     73.57 o
   1  10   2      482.85      513.72     74.32 o
   2  10   2      487.98      474.33     66.89 o
   3  10   2      388.70      440.89     65.77 o
   4  10   2      247.39      267.73     67.82 o
   5  10   2      641.07      605.69     93.64 o
   6  10   2      232.56      153.28     88.07 o
   7  10   2      162.75      253.11    122.35 o
  -4  11   2      324.18      441.26     69.30 o
  -3  11   2      551.18      507.03     68.00 o
  -2  11   2      298.79      301.92     73.76 o
  -1  11   2     2911.45     2868.86    128.38 o
   0  11   2       22.17       11.33     64.29 o
   1  11   2      564.60      663.66     92.71 o
   2  11   2      885.68      910.77    112.59 o
   3  11   2     1747.78     1671.04    116.49 o
 -15   1   3     5912.48     6180.39    382.24 o
 -14   1   3      708.46      716.83     47.03 o
 -13   1   3     1362.23     1430.66    145.53 o
 -12   1   3    15537.44    13910.83    960.18 o
 -11   1   3    11797.41    10222.97    600.52 o
 -10   1   3      635.95      651.76     82.07 o
  -9   1   3     8872.24     7575.13    509.28 o
  -8   1   3    42091.16    33329.05   1084.86 o
  -7   1   3    21163.83    17285.65    151.32 o
  -6   1   3      811.21      994.63     99.59 o
  -5   1   3    23517.53    21414.70    689.76 o
  -4   1   3    99085.04    87147.02   1378.32 o
  -3   1   3    20887.72    20675.31   1149.14 o
  -2   1   3     1248.07     1384.22     26.23 o
  -1   1   3    50476.84    46397.81   1269.26 o
   0   1   3   109230.17    95091.98   3535.31 o
   1   1   3    14902.94    15539.67    729.42 o
   2   1   3     5527.02     6277.26    180.65 o
   3   1   3    47381.84    50033.98   1968.79 o
   4   1   3    68197.16    71398.13   3069.88 o
   5   1   3     3522.37     3984.40    145.32 o
   6   1   3     5128.08     5527.85    158.01 o
   7   1   3    44580.83    44069.23   1079.23 o
   8   1   3    18901.16    19156.26    199.44 o
   9   1   3     1167.64     1106.64     64.05 o
  10   1   3     3708.18     3634.69    115.72 o
  11   1   3    20941.04    19481.56    465.79 o
  12   1   3     5444.72     5393.81    170.27 o
  13   1   3      103.21      161.00     49.94 o
  14   1   3     2587.29     2572.38    200.57 o
  15   1   3     7141.76     7377.37    218.50 o
 -15   2   3        2.24      -47.19     48.68 o
 -14   2   3       19.43       33.69     53.98 o
 -13   2   3      597.38      586.39    199.92 o
 -12   2   3      600.96      592.70     55.05 o
 -11   2   3        2.32       39.48     69.21 o
 -10   2   3      110.58      217.40     49.97 o
  -9   2   3     4108.05     3456.98    240.09 o
  -8   2   3      382.12      394.28     34.66 o
  -7   2   3        1.11       31.10     22.01 o
  -6   2   3      504.96      538.54     32.50 o
  -5   2   3    10405.58     9567.09    382.50 o
  -4   2   3     1033.75     1050.12     95.77 o
  -3   2   3      766.25      887.78     40.72 o
  -2   2   3     4156.32     4303.96    126.71 o
  -1   2   3     8572.85     8658.23    315.72 o
   0   2   3     2280.10     2378.21     48.14 o
   1   2   3      471.83      538.60     24.52 o
   2   2   3     5369.66     5775.22    198.33 o
   3   2   3     3526.14     3732.07    195.88 o
   4   2   3      407.00      613.44     32.96 o
   5   2   3       91.78      138.58     18.37 o
   6   2   3     3403.88     3601.28    216.85 o
   7   2   3     1491.07     1726.19    136.63 o
   8   2   3       97.80      107.40     33.94 o
   9   2   3      521.27      585.43     74.25 o
  10   2   3     1478.22     1496.98     90.06 o
  11   2   3      314.43      426.39    103.30 o
  12   2   3      121.52      179.47     71.83 o
  13   2   3      206.05      270.47     71.04 o
  14   2   3      689.65      598.33     78.95 o
 -15   3   3     1152.80     1313.61    153.00 o
 -14   3   3      404.66      404.64     64.07 o
 -13   3   3      270.27      297.68     61.59 o
 -12   3   3     2616.74     2735.52    244.88 o
 -11   3   3     1314.50     1307.11    207.07 o
 -10   3   3     3068.91     2906.18     87.71 o
  -9   3   3      117.19      117.05     37.78 o
  -8   3   3     5635.06     5340.05    457.30 o
  -7   3   3      446.07      468.86     41.49 o
  -6   3   3     6432.43     6456.23    588.80 o
  -5   3   3      209.43      231.58     28.97 o
  -4   3   3    15133.72    15789.43    897.79 o
  -3   3   3     1541.36     1743.16     77.07 o
  -2   3   3    10759.90    11411.39    685.80 o
  -1   3   3     2132.68     2339.03    140.92 o
   0   3   3     9928.15    10644.12    620.43 o
   1   3   3     2363.15     2688.95    155.93 o
   2   3   3     8895.82     9281.58    583.66 o
   3   3   3     4482.52     4886.95    182.17 o
   4   3   3     7139.09     7976.57    174.38 o
   5   3   3     4484.03     5049.22    199.72 o
   6   3   3     2584.42     2875.00     99.41 o
   7   3   3     6864.66     7310.28    304.05 o
   8   3   3     1633.35     1900.08     95.54 o
   9   3   3     2289.58     2326.38    108.82 o
  10   3   3      170.77      158.95     60.99 o
  11   3   3     3665.84     3579.92    135.29 o
  12   3   3      659.86      738.57     84.40 o
  13   3   3     1181.05     1237.99    103.64 o
  14   3   3      183.04      233.94     70.73 o
 -14   4   3     1061.32     1185.29     88.15 o
 -13   4   3        5.01       10.49     48.54 o
 -12   4   3       25.76       43.79     52.12 o
 -11   4   3     3089.42     3291.25    542.06 o
 -10   4   3     2084.80     2116.51    170.00 o
  -9   4   3      372.61      519.91    187.75 o
  -8   4   3     1042.08     1103.30    202.80 o
  -7   4   3     9001.46     8348.75    712.07 o
  -6   4   3     2800.88     2485.36    184.23 o
  -5   4   3     1101.62     1102.33     55.67 o
  -4   4   3     3495.01     3721.53    155.49 o
  -3   4   3    19965.15    20568.22   1040.37 o
  -2   4   3     1037.71     1173.11     45.27 o
  -1   4   3      574.39      614.15     22.88 o
   0   4   3     6006.48     6377.79    212.42 o
   1   4   3    17971.29    18066.00   1274.19 o
   2   4   3      160.66      198.21     26.85 o
   3   4   3        0.09       65.68     15.22 o
   4   4   3     7376.89     8129.14    168.57 o
   5   4   3     7334.62     7420.10    144.65 o
   6   4   3      129.73      182.67     75.25 o
   7   4   3      286.10      312.90     51.29 o
   8   4   3     6068.75     6207.63    386.83 o
   9   4   3     1323.91     1442.80    115.38 o
  10   4   3      214.79      306.66     70.14 o
  11   4   3      288.95      218.82     68.07 o
  12   4   3     3048.85     2916.63    254.82 o
  13   4   3      102.20      196.96    101.63 o
  14   4   3      163.40      155.36     77.16 o
 -14   5   3     1998.75     2132.22    151.89 o
 -13   5   3     3152.62     3117.50    174.09 o
 -12   5   3    13901.23    14130.93   1236.37 o
 -11   5   3    13218.29    13276.77   1252.17 o
 -10   5   3     4698.47     4535.29    278.04 o
  -9   5   3    12192.38    12389.96   1948.53 o
  -8   5   3    31940.36    31309.92   4508.97 o
  -7   5   3    24831.94    23552.41   3483.47 o
  -6   5   3    11169.24    10836.10   1466.57 o
  -5   5   3    27470.72    26390.52   1595.28 o
  -4   5   3    61433.82    60020.13   3948.16 o
  -3   5   3    28014.03    28525.46   1794.23 o
  -2   5   3    16257.71    16830.76    791.83 o
  -1   5   3    53663.54    53482.24   2620.34 o
   0   5   3    61873.74    63285.34   3756.82 o
   1   5   3    25566.06    25820.85   2015.14 o
   2   5   3    15075.25    15089.88    916.57 o
   3   5   3    52071.26    53213.46   3902.26 o
   4   5   3    49343.51    50655.45   3220.39 o
   5   5   3    11275.00    11764.65   1106.50 o
   6   5   3    11369.11    12097.49    159.77 o
   7   5   3    32902.13    32195.34    282.78 o
   8   5   3    22155.53    21746.04    935.39 o
   9   5   3     4492.99     4423.66    137.73 o
  10   5   3     6769.12     6598.89    201.96 o
  11   5   3    12814.79    11985.05    217.19 o
  12   5   3     7991.03     7758.18    287.15 o
  13   5   3     1210.78     1239.58    130.52 o
 -13   6   3     1152.86     1142.77     94.27 o
 -12   6   3     1053.82     1039.93    144.83 o
 -11   6   3      636.48      597.34    113.52 o
 -10   6   3        7.80       41.82     58.10 o
  -9   6   3     4149.57     3989.88    377.81 o
  -8   6   3     1287.09     1231.34    184.96 o
  -7   6   3     1482.47     1571.99    267.73 o
  -6   6   3      357.03      334.61     39.46 o
  -5   6   3    10528.42    10329.23   1022.89 o
  -4   6   3      525.75      537.08     40.78 o
  -3   6   3     1915.56     2079.01    137.41 o
  -2   6   3     3058.89     3105.79    201.59 o
  -1   6   3    14167.28    14356.12    783.28 o
   0   6   3        0.38       17.13     17.10 o
   1   6   3      821.66      895.35     78.63 o
   2   6   3     6593.23     7245.59    507.50 o
   3   6   3     9434.93     9760.83    795.39 o
   4   6   3      174.49      188.18     37.76 o
   5   6   3      191.18      233.49     42.07 o
   6   6   3     8897.23     8772.87    141.90 o
   7   6   3     2806.31     2885.48    255.47 o
   8   6   3      350.76      323.73     64.89 o
   9   6   3       60.19      120.28    181.89 o
  10   6   3     4584.10     4556.71    159.00 o
  11   6   3      756.31      652.93     93.24 o
  12   6   3      429.77      427.63     90.68 o
 -12   7   3     2065.54     1971.45    220.17 o
 -11   7   3      884.92      887.52     91.50 o
 -10   7   3      119.43      122.02     66.81 o
  -9   7   3      571.44      572.94     74.48 o
  -8   7   3     2897.77     2936.37    237.45 o
  -7   7   3     1684.64     1764.44    253.80 o
  -6   7   3      132.07      150.15     34.81 o
  -5   7   3     1779.56     1757.14    165.29 o
  -4   7   3     4511.81     4581.89    422.55 o
  -3   7   3     1413.39     1511.85    130.99 o
  -2   7   3      158.31      198.59     65.13 o
  -1   7   3     4589.50     4808.64    283.81 o
   0   7   3     4731.39     5045.64    458.73 o
   1   7   3      777.33      888.37     65.40 o
   2   7   3      343.87      372.50     46.82 o
   3   7   3     4210.57     4575.63    235.87 o
   4   7   3     5929.83     6161.80    319.94 o
   5   7   3      208.88      285.93     52.30 o
   6   7   3      515.77      527.21     59.39 o
   7   7   3     3659.92     3836.85    117.26 o
   8   7   3     2925.54     2866.18    117.05 o
   9   7   3      239.73      204.62     71.77 o
  10   7   3      474.04      391.10     91.59 o
  11   7   3     1915.07     1969.98    141.95 o
 -11   8   3     1216.99     1382.20    180.13 o
 -10   8   3      267.85      305.00     72.61 o
  -9   8   3     1487.93     1626.57    122.90 o
  -8   8   3      187.89      186.17     60.63 o
  -7   8   3     2802.34     3122.11    272.56 o
  -6   8   3       99.04      108.05     38.73 o
  -5   8   3     2864.82     3044.84    128.89 o
  -4   8   3      134.57      186.83     35.49 o
  -3   8   3     4836.99     4901.71    427.30 o
  -2   8   3      157.57      178.49     33.59 o
  -1   8   3     2817.22     2652.78    101.82 o
   0   8   3     1955.57     1849.78     94.94 o
   1   8   3     4228.08     3797.47    117.98 o
   2   8   3      711.52      735.31     95.59 o
   3   8   3     1656.78     1802.01    108.78 o
   4   8   3     3619.17     3814.43    175.76 o
   5   8   3     2780.43     2982.52    297.09 o
   6   8   3     1492.21     1472.51     91.33 o
   7   8   3      216.15      235.23     60.89 o
   8   8   3     2945.55     2884.05    125.16 o
   9   8   3      738.66      620.88    178.83 o
  10   8   3      788.42      786.85    103.10 o
  -9   9   3     1258.80     1311.80     83.19 o
  -8   9   3     1841.95     2149.67    116.80 o
  -7   9   3     1548.98     1794.05    243.76 o
  -6   9   3      944.24      952.72     65.81 o
  -5   9   3     2109.77     2283.13    109.53 o
  -4   9   3     2506.77     2400.66    100.70 o
  -3   9   3     1869.89     1713.96     92.15 o
  -2   9   3      995.85     1024.29     89.18 o
  -1   9   3     2955.50     2609.49    106.09 o
   0   9   3     2348.65     2157.45    108.13 o
   1   9   3     1537.99     1485.25     98.84 o
   2   9   3     1229.65     1220.12     87.88 o
   3   9   3     1765.54     1883.22    102.19 o
   4   9   3     2742.17     3014.70    281.39 o
   5   9   3      741.86      864.03    114.17 o
   6   9   3      902.61      971.27     77.61 o
   7   9   3     1359.56     1381.32    144.64 o
   8   9   3     1274.89     1428.36    107.07 o
  -7  10   3     2159.76     2362.20    143.62 o
  -6  10   3      300.65      217.38     76.18 o
  -5  10   3      821.99      841.09     90.11 o
  -4  10   3      232.86      238.56     56.67 o
  -3  10   3     3282.24     2943.92    113.52 o
  -2  10   3       45.84        5.20     57.97 o
  -1  10   3      916.96      957.77     89.18 o
   0  10   3      956.52      863.39     96.06 o
   1  10   3     2320.00     2142.59    121.51 o
   2  10   3      408.06      390.17     74.32 o
   3  10   3     1060.71     1198.38     99.03 o
   4  10   3     1618.05     1613.44    111.29 o
   5  10   3     1024.19     1068.51    113.15 o
   6  10   3      879.39      915.41    113.52 o
  -3  11   3     5781.64     5430.98    155.14 o
  -2  11   3     7044.80     6539.99    176.51 o
  -1  11   3     6425.94     6648.31    182.27 o
   0  11   3     5895.17     5930.58    170.37 o
   1  11   3     7410.81     7223.90    196.39 o
   2  11   3     6852.59     7096.07    200.66 o
 -15   0   4     3993.49     4172.07    270.24 o
 -14   0   4       59.85       60.96     51.86 o
 -13   0   4      836.33      860.14     73.70 o
 -12   0   4    13045.92    10903.02    255.65 o
 -11   0   4     8241.89     6949.29    191.37 o
 -10   0   4      102.58       86.21     53.51 o
  -9   0   4     2523.33     2430.76    103.49 o
  -8   0   4    40166.10    33636.16    335.73 o
  -7   0   4     8728.25     8034.15    142.32 o
  -6   0   4      141.94      154.02     37.53 o
  -5   0   4    15129.08    13889.11    165.54 o
  -4   0   4    59402.61    56003.48    398.72 o
  -3   0   4     7492.24     7617.79    106.65 o
  -2   0   4      250.02      314.37     33.26 o
  -1   0   4    42230.23    41506.45    301.73 o
   0   0   4    56690.77    52171.46   3267.67 o
   1   0   4     2044.48     1930.97    139.90 o
   2   0   4      337.77      400.98     27.39 o
   3   0   4    67056.14    64591.02   4389.50 o
   4   0   4    28795.02    30460.92   2176.87 o
   5   0   4      219.89      292.81     34.56 o
   6   0   4     2156.57     2283.53    109.34 o
   7   0   4    34314.87    36670.06    654.65 o
   8   0   4    15512.63    15709.51    832.18 o
   9   0   4      484.86      528.76     69.77 o
  10   0   4     3738.65     3558.49    122.08 o
  11   0   4    14628.06    13089.08    301.73 o
  12   0   4     3399.84     2820.00    170.00 o
  13   0   4       78.35      104.60     84.91 o
  14   0   4     2337.05     2382.82    151.98 o
 -15   1   4     1181.71     1276.33     79.99 o
 -14   1   4     1789.01     1789.26    230.40 o
 -13   1   4     1208.15     1190.05     72.91 o
 -12   1   4     2058.19     2094.83    119.99 o
 -11   1   4     4964.35     4296.50    399.25 o
 -10   1   4     4986.61     4300.61    185.77 o
  -9   1   4     4794.70     4110.60    283.52 o
  -8   1   4     5464.67     4945.72     88.24 o
  -7   1   4    13076.11    12368.54    125.61 o
  -6   1   4    11060.88    10395.91    360.26 o
  -5   1   4    10547.58    10387.39    143.16 o
  -4   1   4    14664.70    14474.12    143.99 o
  -3   1   4    18781.56    18828.59    543.82 o
  -2   1   4    17155.05    16748.40    552.68 o
  -1   1   4    14446.46    14315.24    565.07 o
   0   1   4    21960.44    21653.24   1049.02 o
   1   1   4    19474.43    19786.08    747.62 o
   2   1   4    12324.05    12555.60    449.46 o
   3   1   4    10694.04    11768.42    519.34 o
   4   1   4    17030.15    18015.42    866.92 o
   5   1   4    11999.13    12672.92    497.70 o
   6   1   4     5441.30     5700.82    163.91 o
   7   1   4     5515.60     5843.33    234.68 o
   8   1   4     7259.29     7464.83    164.81 o
   9   1   4     4662.37     4832.30    209.27 o
  10   1   4     1835.44     1679.86     83.71 o
  11   1   4     1905.12     1858.84     94.35 o
  12   1   4     2362.91     2306.12    143.24 o
  13   1   4     1066.61     1001.62    122.44 o
  14   1   4      542.25      556.46     91.78 o
 -15   2   4     3174.23     3505.91    421.48 o
 -14   2   4       56.74       37.30     55.83 o
 -13   2   4      622.55      612.93     68.13 o
 -12   2   4    10488.78     9812.72    463.88 o
 -11   2   4     5869.78     5427.82    289.73 o
 -10   2   4       98.50       99.97     34.36 o
  -9   2   4     2084.44     2071.08    164.78 o
  -8   2   4    29716.55    26919.70   1400.53 o
  -7   2   4     6214.44     6148.99    102.01 o
  -6   2   4      434.60      464.03     75.13 o
  -5   2   4    12761.27    12563.87    676.39 o
  -4   2   4    41021.78    40593.45   1503.83 o
  -3   2   4     5007.59     5400.21    130.08 o
  -2   2   4      361.97      478.84     28.91 o
  -1   2   4    26894.33    26933.65    876.78 o
   0   2   4    43866.51    43802.34   2022.29 o
   1   2   4      503.31      534.75     26.13 o
   2   2   4      180.30      242.04     21.14 o
   3   2   4    40567.71    40611.59   1494.78 o
   4   2   4    21315.29    22197.43    794.63 o
   5   2   4      210.34      317.84     25.47 o
   6   2   4      976.91     1299.79    123.09 o
   7   2   4    23370.17    24412.40   1092.98 o
   8   2   4     9696.64     9918.99    579.62 o
   9   2   4      622.77      677.21     69.67 o
  10   2   4     1861.35     2088.21    175.01 o
  11   2   4    11231.78    10872.65    236.33 o
  12   2   4     1785.94     1674.12    111.25 o
  13   2   4      124.40      100.71    163.59 o
  14   2   4     1499.72     1569.78    136.00 o
 -15   3   4        4.20       68.17     80.82 o
 -14   3   4        5.89        5.57     61.20 o
 -13   3   4     1536.56     1688.96    225.74 o
 -12   3   4     1060.53     1074.90     89.21 o
 -11   3   4        6.94       65.16     57.14 o
 -10   3   4      289.06      315.96     42.17 o
  -9   3   4     3454.07     3303.30    153.15 o
  -8   3   4     2908.07     2763.95    139.86 o
  -7   3   4       28.40      109.84     49.01 o
  -6   3   4     1879.29     2055.57    125.74 o
  -5   3   4     6435.60     6695.64    146.17 o
  -4   3   4     2368.77     2476.00     86.00 o
  -3   3   4      236.95      299.52     29.77 o
  -2   3   4     4229.36     4608.17    113.46 o
  -1   3   4     8282.70     8925.15    479.36 o
   0   3   4      547.07      560.09     27.09 o
   1   3   4      531.24      576.40     29.22 o
   2   3   4     8020.39     8732.98    163.71 o
   3   3   4     6264.60     6645.71    305.19 o
   4   3   4        3.27       53.14     17.26 o
   5   3   4      397.63      527.75     34.40 o
   6   3   4     6119.89     6563.82    138.63 o
   7   3   4     2836.91     3093.70     88.51 o
   8   3   4       58.03      125.11     39.56 o
   9   3   4      278.84      379.62     60.76 o
  10   3   4     2692.23     2548.81    247.29 o
  11   3   4      664.68      594.73     80.77 o
  12   3   4       34.98      136.93     70.99 o
  13   3   4      227.20      279.12     88.07 o
 -14   4   4      156.60      195.32     60.14 o
 -13   4   4      740.24      784.01    172.23 o
 -12   4   4     6727.74     6998.59    647.96 o
 -11   4   4     4130.30     4068.40    498.02 o
 -10   4   4      205.02      252.08    149.19 o
  -9   4   4     3252.71     3092.12    457.33 o
  -8   4   4    18506.01    17743.60   1592.03 o
  -7   4   4     5736.57     5824.71    594.52 o
  -6   4   4      147.69      218.70     32.36 o
  -5   4   4    14065.58    13610.47    987.97 o
  -4   4   4    29293.08    29147.85   1647.93 o
  -3   4   4     5908.17     6444.00    409.26 o
  -2   4   4      531.40      656.93     70.66 o
  -1   4   4    20367.28    21718.72   1400.88 o
   0   4   4    41381.17    41151.91   2371.00 o
   1   4   4     1782.79     1906.24    112.85 o
   2   4   4     2097.54     2333.58    225.31 o
   3   4   4    26377.23    27636.86   1386.82 o
   4   4   4    22600.65    23141.63    919.31 o
   5   4   4     1171.77     1195.53     66.23 o
   6   4   4     2860.00     3000.00    134.79 o
   7   4   4    19215.29    19807.15    534.44 o
   8   4   4     9202.86     8837.42    154.77 o
   9   4   4      388.05      387.67     67.27 o
  10   4   4     2557.66     2418.86    122.58 o
  11   4   4    10913.92     9884.00    228.25 o
  12   4   4     1992.51     1972.09    179.39 o
  13   4   4      202.18      316.07    122.44 o
 -14   5   4       25.84       42.98     57.47 o
 -13   5   4     1329.35     1520.48    165.73 o
 -12   5   4      601.30      693.26    192.11 o
 -11   5   4      206.44      362.82    137.02 o
 -10   5   4        1.30       12.13     66.03 o
  -9   5   4     3912.51     3831.91    735.10 o
  -8   5   4      947.10     1034.73    273.21 o
  -7   5   4      784.91      783.53    177.06 o
  -6   5   4      964.53      835.13    140.65 o
  -5   5   4     5988.38     5920.79    342.91 o
  -4   5   4      691.28      803.20     50.47 o
  -3   5   4      835.92      899.42     68.73 o
  -2   5   4     3623.16     3806.10    179.65 o
  -1   5   4     6933.68     7304.43    425.56 o
   0   5   4        2.06      100.11     20.51 o
   1   5   4      245.31      292.48     23.58 o
   2   5   4     6422.59     6340.65    374.30 o
   3   5   4     5258.04     5423.10    292.21 o
   4   5   4      632.76      671.99    110.92 o
   5   5   4       19.00       33.75     32.69 o
   6   5   4     4613.52     4945.75    272.56 o
   7   5   4     2563.88     2570.82     89.49 o
   8   5   4      801.20      750.92     67.18 o
   9   5   4      114.77      121.49     63.11 o
  10   5   4     2851.06     2617.68    131.22 o
  11   5   4      309.15      305.89     87.12 o
  12   5   4      231.90      160.00     86.64 o
 -13   6   4     1365.24     1472.90    105.41 o
 -12   6   4     3687.14     4035.29    189.23 o
 -11   6   4     3242.98     3409.75    403.92 o
 -10   6   4      740.56      804.76    104.51 o
  -9   6   4     3723.56     3726.49    400.20 o
  -8   6   4     9653.19     9698.26   1250.96 o
  -7   6   4     3857.45     4243.77    859.67 o
  -6   6   4      891.80     1045.65    222.16 o
  -5   6   4     8758.10     8659.57    860.35 o
  -4   6   4    15085.88    15465.29   1366.16 o
  -3   6   4     3743.33     3888.69    247.50 o
  -2   6   4     1403.68     1531.25    103.89 o
  -1   6   4     9716.38     9539.13    821.60 o
   0   6   4    19343.23    18966.99   1441.14 o
   1   6   4     1982.61     2056.02    135.23 o
   2   6   4     1700.24     1926.75    194.06 o
   3   6   4    10545.42    11114.00   1206.28 o
   4   6   4     9956.46    10565.81    805.14 o
   5   6   4     1532.77     1552.89     72.78 o
   6   6   4     1610.33     1592.66     83.98 o
   7   6   4     7155.89     6875.25    233.27 o
   8   6   4     4227.18     3988.11    208.46 o
   9   6   4      476.41      403.12     68.56 o
  10   6   4     1250.91      955.62     93.70 o
  11   6   4     4400.51     4273.76    162.98 o
  12   6   4      952.70      896.18    104.27 o
 -12   7   4      460.69      411.58    137.95 o
 -11   7   4     4032.35     3780.25    272.28 o
 -10   7   4     2957.77     3158.21    523.11 o
  -9   7   4        7.73      -12.44     66.74 o
  -8   7   4     2334.34     2296.32    311.02 o
  -7   7   4    10830.89    11022.30   1877.65 o
  -6   7   4     2855.44     3028.24    245.36 o
  -5   7   4      102.25      235.35     95.32 o
  -4   7   4     6220.66     6320.58    645.46 o
  -3   7   4    16963.14    16539.62   1643.12 o
  -2   7   4     1995.00     1919.55    212.36 o
  -1   7   4      295.26      363.27     31.43 o
   0   7   4    10410.81    11053.08   1082.63 o
   1   7   4    15730.92    16436.47   1257.74 o
   2   7   4      606.62      692.21     55.00 o
   3   7   4      563.96      643.14    148.26 o
   4   7   4    11709.73    12458.40   1304.65 o
   5   7   4     6886.14     7155.75    803.19 o
   6   7   4      202.32      136.98     80.45 o
   7   7   4      600.27      777.14    180.41 o
   8   7   4     7494.53     7536.85    176.97 o
   9   7   4     2150.57     2012.96    113.84 o
  10   7   4       11.31       29.27     70.86 o
 -10   8   4      833.25      963.43     89.96 o
  -9   8   4     2126.97     2385.44    374.47 o
  -8   8   4     3517.30     3950.16    503.04 o
  -7   8   4     1877.28     1817.99    155.60 o
  -6   8   4     1610.99     1719.89     72.56 o
  -5   8   4     3787.11     3956.09    254.42 o
  -4   8   4     5441.64     4938.19    116.81 o
  -3   8   4     2539.17     2273.20     95.87 o
  -2   8   4     2262.41     2087.22     99.96 o
  -1   8   4     4139.69     3715.16    116.12 o
   0   8   4     6752.95     6504.13    152.17 o
   1   8   4     2641.45     2749.07    170.75 o
   2   8   4     1928.53     1907.99    357.28 o
   3   8   4     4676.60     5052.46    564.82 o
   4   8   4     4150.53     4572.57    554.41 o
   5   8   4     2273.85     2311.23    148.54 o
   6   8   4     1648.99     1800.36     95.58 o
   7   8   4     2858.86     2886.12    114.04 o
   8   8   4     2775.15     2938.36    217.29 o
   9   8   4      900.52      742.36     85.09 o
  -9   9   4     4790.04     4399.44    222.77 o
  -8   9   4     1753.98     1956.70    117.39 o
  -7   9   4        9.17      -46.08    114.64 o
  -6   9   4     2879.17     3030.91    178.83 o
  -5   9   4     9428.42     8873.02    187.47 o
  -4   9   4     1421.77     1367.82     86.77 o
  -3   9   4      114.80       81.75     46.82 o
  -2   9   4     5306.38     4999.93    143.99 o
  -1   9   4    11815.04    10936.46    199.54 o
   0   9   4      910.72      907.61     89.92 o
   1   9   4      185.96      305.08     68.19 o
   2   9   4     7983.32     7986.59    183.75 o
   3   9   4     7392.30     7030.30    174.09 o
   4   9   4      376.29      451.98    104.23 o
   5   9   4      508.50      694.67     65.85 o
   6   9   4     6386.88     6876.02    603.28 o
   7   9   4     3058.44     3160.10    229.55 o
  -6  10   4     2557.47     2943.92    144.55 o
  -5  10   4     2755.19     2763.15    128.57 o
  -4  10   4     2268.17     2320.40    112.78 o
  -3  10   4     3216.77     2968.08    119.09 o
  -2  10   4     3808.47     3805.08    139.90 o
  -1  10   4     3002.20     3230.61    135.44 o
   0  10   4     3372.51     3468.98    134.52 o
   1  10   4     3765.99     3666.30    148.45 o
   2  10   4     3596.88     3594.95    150.68 o
   3  10   4     3084.17     3470.84    149.94 o
   4  10   4     3015.81     3064.13    142.32 o
   5  10   4     3390.05     3469.35    153.47 o
 -15   1   5     1529.45     1654.44    178.35 o
 -14   1   5       40.54       75.58     50.17 o
 -13   1   5      130.71      184.38     51.54 o
 -12   1   5     6261.49     6232.82    297.47 o
 -11   1   5     2196.65     2103.09     74.48 o
 -10   1   5      621.59      591.83     86.58 o
  -9   1   5     2920.08     2647.28     91.50 o
  -8   1   5    11081.45    10654.84    126.44 o
  -7   1   5     1972.19     1959.96     61.48 o
  -6   1   5     1656.83     1751.01     56.06 o
  -5   1   5     8747.09     8868.49     97.37 o
  -4   1   5    23467.71    23219.90    679.27 o
  -3   1   5      179.56      264.44     23.69 o
  -2   1   5     1752.96     1940.20     38.47 o
  -1   1   5    19238.29    19153.11    538.28 o
   0   1   5    24683.63    24979.44    854.38 o
   1   1   5      786.07      825.16     30.27 o
   2   1   5      226.23      311.74     54.47 o
   3   1   5    16191.35    16434.68    821.20 o
   4   1   5    16631.21    16846.21    828.16 o
   5   1   5     1323.36     1341.86     44.27 o
   6   1   5      433.73      618.03     71.35 o
   7   1   5    15227.21    15428.16    350.49 o
   8   1   5     3033.02     3376.50    188.73 o
   9   1   5      329.09      339.39     47.82 o
  10   1   5     1109.92     1139.64    126.53 o
  11   1   5     7472.00     7032.88    315.29 o
  12   1   5      595.79      522.90    122.44 o
  13   1   5      187.94      250.82    105.72 o
 -15   2   5       13.66       81.12     65.04 o
 -14   2   5        0.02      -16.59     58.04 o
 -13   2   5      348.13      393.27     69.53 o
 -12   2   5      275.12      265.11     48.56 o
 -11   2   5        9.41        4.27     36.43 o
 -10   2   5       92.55      125.28     33.49 o
  -9   2   5     1419.66     1439.99     56.21 o
  -8   2   5      102.62      148.74     28.49 o
  -7   2   5       27.51       33.75     39.20 o
  -6   2   5     1127.13     1159.72     47.59 o
  -5   2   5     2745.66     2877.29     81.01 o
  -4   2   5       41.74      114.01     20.71 o
  -3   2   5      150.63      192.67     19.15 o
  -2   2   5     3089.43     3421.24     47.67 o
  -1   2   5     4166.41     4483.10    111.29 o
   0   2   5       44.25       87.83     16.24 o
   1   2   5        0.29       26.09     16.23 o
   2   2   5     2567.33     2714.84    127.30 o
   3   2   5     2933.74     3178.86     76.22 o
   4   2   5       57.59      208.17     65.66 o
   5   2   5      115.02      131.93     25.83 o
   6   2   5     1829.59     1997.19    115.02 o
   7   2   5      562.68      694.77     52.22 o
   8   2   5        7.17       -1.15     49.48 o
   9   2   5      156.25      161.60     43.05 o
  10   2   5     1132.08     1075.20     72.91 o
  11   2   5        3.85       78.06     67.53 o
  12   2   5        0.12       68.19     99.77 o
  13   2   5      143.80      169.45     98.29 o
 -14   3   5     1622.66     1785.05    354.96 o
 -13   3   5     4236.98     4540.62    791.30 o
 -12   3   5    16986.66    16182.62   1738.30 o
 -11   3   5    11737.44    11721.51   1318.22 o
 -10   3   5     3745.99     3447.39    285.82 o
  -9   3   5    16701.63    15747.24    725.33 o
  -8   3   5    39317.51    36771.85   1669.68 o
  -7   3   5    20065.99    18932.72    681.85 o
  -6   3   5     9153.69     8818.75    468.10 o
  -5   3   5    37303.47    37646.46   2091.33 o
  -4   3   5    70844.38    66756.73   3389.78 o
  -3   3   5    21841.30    22088.86    893.36 o
  -2   3   5    13830.17    14266.94    620.50 o
  -1   3   5    68325.05    67300.05   3825.40 o
   0   3   5    66730.70    64036.61   3057.73 o
   1   3   5    18195.50    18194.12    560.33 o
   2   3   5    16300.29    16558.88    863.78 o
   3   3   5    60477.16    57339.59   2909.53 o
   4   3   5    46906.80    44926.37   1953.49 o
   5   3   5     7424.69     7639.35    267.88 o
   6   3   5    14153.33    15264.62    752.28 o
   7   3   5    38592.32    38155.25   1615.98 o
   8   3   5    17327.29    17583.68    548.46 o
   9   3   5     2824.22     2815.80    106.74 o
  10   3   5     8820.18     7776.63    163.19 o
  11   3   5    15629.41    13444.51    332.76 o
  12   3   5     5179.76     4753.75    217.57 o
  13   3   5      802.18      707.69    115.56 o
 -14   4   5      490.15      511.37     76.98 o
 -13   4   5       37.28       26.92     66.21 o
 -12   4   5        0.53       38.01     66.48 o
 -11   4   5     2279.05     2422.79    180.69 o
 -10   4   5      395.29      439.33     71.26 o
  -9   4   5      195.83      274.92     60.60 o
  -8   4   5      656.90      701.57    100.37 o
  -7   4   5     4608.75     4465.34    377.81 o
  -6   4   5      183.21      246.63     49.73 o
  -5   4   5      720.05      838.20     72.92 o
  -4   4   5     3590.08     3863.06    232.51 o
  -3   4   5     6777.09     7341.59    398.16 o
  -2   4   5       32.75       42.37     15.15 o
  -1   4   5      836.21      908.04     85.71 o
   0   4   5     6930.74     6825.01    288.42 o
   1   4   5     5171.72     5338.91    245.13 o
   2   4   5      268.88      283.38     22.56 o
   3   4   5      190.74      230.27     22.90 o
   4   4   5     5274.04     5283.56    301.88 o
   5   4   5     2192.91     2155.30     55.38 o
   6   4   5      711.04      881.57    197.50 o
   7   4   5      154.96      166.11     42.07 o
   8   4   5     2466.39     2537.91     92.38 o
   9   4   5      279.06      354.58    114.45 o
  10   4   5      477.10      583.57    158.11 o
  11   4   5      374.48      404.13     79.35 o
  12   4   5      970.60      991.16    100.04 o
 -13   5   5       47.64      113.72     64.78 o
 -12   5   5     1451.09     1619.24    238.84 o
 -11   5   5      101.03      135.12     87.97 o
 -10   5   5     1178.02     1124.84    109.15 o
  -9   5   5       86.92      116.23    112.41 o
  -8   5   5     2418.62     2448.10    372.80 o
  -7   5   5      181.22      157.52     50.62 o
  -6   5   5     2102.84     2279.23    163.45 o
  -5   5   5      142.33      209.92     23.21 o
  -4   5   5     3108.67     3305.44    144.54 o
  -3   5   5      936.50     1070.48     64.74 o
  -2   5   5     3247.44     3484.95    230.43 o
  -1   5   5     1538.71     1669.82     84.63 o
   0   5   5      800.29      848.77     60.14 o
   1   5   5     1298.98     1330.63    122.43 o
   2   5   5     1893.71     2178.35     83.80 o
   3   5   5     2323.08     2448.57    159.05 o
   4   5   5      740.26      795.59     55.94 o
   5   5   5     2507.13     2906.39    134.89 o
   6   5   5      300.36      395.49     49.28 o
   7   5   5     2620.92     2594.07    286.22 o
   8   5   5      253.65      245.61     85.00 o
   9   5   5     1296.87     1173.20     86.68 o
  10   5   5       85.87      120.34     61.13 o
  11   5   5     1342.61     1189.95     96.08 o
  12   5   5      161.48      176.71     79.03 o
 -12   6   5      539.96      663.86    106.37 o
 -11   6   5      889.19      938.87    119.47 o
 -10   6   5       97.19       74.24     72.93 o
  -9   6   5     2643.09     2843.82    473.22 o
  -8   6   5      150.05      179.93     63.99 o
  -7   6   5     1395.29     1373.35    147.06 o
  -6   6   5      483.57      482.16     42.73 o
  -5   6   5     5712.75     6006.84    446.13 o
  -4   6   5      222.98      289.23     24.89 o
  -3   6   5     1539.45     1550.50     62.46 o
  -2   6   5     2116.70     2135.32    132.73 o
  -1   6   5     5155.55     5050.68    242.09 o
   0   6   5     1444.28     1485.22    167.85 o
   1   6   5      978.59     1086.71     75.02 o
   2   6   5     3764.48     3845.58    419.99 o
   3   6   5     1901.11     1922.47     66.32 o
   4   6   5     1717.60     1650.36    176.51 o
   5   6   5      394.26      381.07     51.72 o
   6   6   5     4064.34     4122.10    319.66 o
   7   6   5      113.05      108.89     50.44 o
   8   6   5     1438.92     1391.43    174.46 o
   9   6   5        4.96       61.24     73.76 o
  10   6   5     1614.71     1306.33    133.87 o
  11   6   5        1.99      -66.05     74.34 o
 -11   7   5     3082.63     3409.46    507.69 o
 -10   7   5     1913.18     2056.95    133.61 o
  -9   7   5     5208.41     5496.86    406.15 o
  -8   7   5    10039.65    10563.60   1667.14 o
  -7   7   5     6273.14     6756.37    969.76 o
  -6   7   5     4254.72     4436.29    358.63 o
  -5   7   5     9318.66     8706.75    866.55 o
  -4   7   5    16298.20    14786.89    860.23 o
  -3   7   5     7909.37     7259.20    393.05 o
  -2   7   5     6548.95     5535.66    108.92 o
  -1   7   5    15460.79    15515.65   1417.80 o
   0   7   5    14608.40    14847.84   1218.72 o
   1   7   5     7591.20     7794.96    799.38 o
   2   7   5     7462.34     7606.28    691.34 o
   3   7   5    14849.28    15145.64   1030.98 o
   4   7   5    11489.13    11350.12   1206.93 o
   5   7   5     4165.23     4285.74    349.39 o
   6   7   5     5282.08     5493.41    487.99 o
   7   7   5    11271.24    10985.57    807.19 o
   8   7   5     5337.65     5290.55    269.77 o
   9   7   5     2166.79     2155.17    282.32 o
  10   7   5     2930.62     2600.51    134.38 o
 -10   8   5       34.17       81.00    129.96 o
  -9   8   5     1420.16     1440.71    252.50 o
  -8   8   5        4.29       46.08    122.07 o
  -7   8   5     2011.69     1942.49    205.68 o
  -6   8   5       55.54       36.50     54.93 o
  -5   8   5     2640.63     2428.78    243.58 o
  -4   8   5      191.77      186.68    106.18 o
  -3   8   5     2058.55     1796.64     90.11 o
  -2   8   5     1284.83     1122.76     88.62 o
  -1   8   5     2391.01     2287.14    104.79 o
   0   8   5      831.41      782.20     79.71 o
   1   8   5      677.07      717.15     82.12 o
   2   8   5     2775.73     2820.35    338.98 o
   3   8   5     1469.59     1451.75     73.11 o
   4   8   5     1241.94     1296.77     75.31 o
   5   8   5       56.45       50.78     47.81 o
   6   8   5     3506.48     3539.10    324.49 o
   7   8   5      384.67      419.77     74.50 o
   8   8   5      997.14      994.15    121.60 o
  -8   9   5     3167.39     2887.07    210.88 o
  -7   9   5     2777.86     2558.96    213.85 o
  -6   9   5     2696.17     2653.15    134.70 o
  -5   9   5     3977.71     3613.90    137.67 o
  -4   9   5     5171.49     5280.67    150.49 o
  -3   9   5     3359.85     3078.25    116.31 o
  -2   9   5     3651.60     3456.90    129.13 o
  -1   9   5     5116.78     4927.10    150.12 o
   0   9   5     4971.91     4574.28    142.32 o
   1   9   5     3432.27     3544.97    137.86 o
   2   9   5     3533.54     3069.34    136.19 o
   3   9   5     4334.27     4174.82    151.61 o
   4   9   5     4028.04     4176.43    451.48 o
   5   9   5     2475.45     2608.80    139.63 o
   6   9   5     2069.94     2236.32    132.84 o
  -4  10   5      422.63      456.13     75.80 o
  -3  10   5     2708.78     2517.52    118.91 o
  -2  10   5      130.11      166.29     63.17 o
  -1  10   5      145.33      182.08     72.65 o
   0  10   5     1490.94     1527.61    112.41 o
   1  10   5     1678.15     1515.16    115.19 o
   2  10   5      203.59      128.94     78.59 o
   3  10   5       45.92      -74.88     74.88 o
 -14   0   6      387.03      390.31     78.00 o
 -13   0   6     4858.96     4554.02    188.95 o
 -12   0   6    15600.16    14128.42    270.70 o
 -11   0   6     7742.15     7353.96    185.80 o
 -10   0   6     1415.65     1447.53     92.53 o
  -9   0   6    12341.34    11845.55    204.00 o
  -8   0   6    43877.09    40589.54    390.36 o
  -7   0   6     9820.44    10314.79    177.06 o
  -6   0   6     3209.82     3197.16     98.84 o
  -5   0   6    34724.70    34228.48    314.18 o
  -4   0   6    59832.98    58283.93    442.19 o
  -3   0   6    11187.02    12083.56    162.76 o
  -2   0   6     7463.68     7872.14    127.46 o
  -1   0   6    53804.80    54275.77    411.91 o
   0   0   6    54668.90    49529.74   2819.90 o
   1   0   6     6470.98     6424.09    438.20 o
   2   0   6    11217.74    11450.42   1093.78 o
   3   0   6    60955.67    59507.93   4385.69 o
   4   0   6    24853.46    24600.45   2214.59 o
   5   0   6     2369.80     2407.91    107.02 o
   6   0   6    12096.22    13416.45    223.14 o
   7   0   6    35192.06    36939.79    408.75 o
   8   0   6    10273.87    10643.09    225.37 o
   9   0   6      427.21      400.02     83.05 o
  10   0   6     7984.25     7759.18    235.96 o
  11   0   6    15767.42    14530.29    337.40 o
  12   0   6     2014.41     1805.00    202.70 o
 -14   1   6      641.04      766.04     71.28 o
 -13   1   6     1242.33     1375.71     81.33 o
 -12   1   6     1228.92     1219.95     70.24 o
 -11   1   6      921.40      858.97     67.50 o
 -10   1   6     2090.37     1929.90     72.48 o
  -9   1   6     3987.82     3813.69    131.08 o
  -8   1   6     2952.71     2990.15    210.13 o
  -7   1   6     2553.12     2455.79     70.23 o
  -6   1   6     4500.16     4775.59     96.06 o
  -5   1   6     8192.65     8299.90    138.70 o
  -4   1   6     4852.33     5190.49     78.53 o
  -3   1   6     4706.14     4879.48     74.18 o
  -2   1   6     7523.21     8109.55    159.69 o
  -1   1   6     8667.98     8570.93    252.37 o
   0   1   6     5786.65     5780.02    269.16 o
   1   1   6     4792.50     5052.28    125.10 o
   2   1   6     8669.52     8875.41    206.40 o
   3   1   6     5140.39     5290.14    221.81 o
   4   1   6     3742.27     3736.80    139.81 o
   5   1   6     3399.65     3558.37     62.35 o
   6   1   6     5278.16     5687.54    244.15 o
   7   1   6     2586.34     2845.30    107.76 o
   8   1   6     1108.73     1156.63    163.31 o
   9   1   6     1983.05     1981.05    156.63 o
  10   1   6     1797.95     1836.95    162.66 o
  11   1   6      986.14      867.28     93.17 o
  12   1   6      245.36      296.16    145.48 o
 -14   2   6      288.06      389.05     75.26 o
 -13   2   6      474.01      557.58     66.30 o
 -12   2   6     4459.87     4460.38    202.76 o
 -11   2   6      877.16      809.36     89.20 o
 -10   2   6      820.59      880.66     52.88 o
  -9   2   6     1430.21     1380.61     98.45 o
  -8   2   6    12002.92    11627.26    138.98 o
  -7   2   6      244.97      352.88     81.66 o
  -6   2   6     1610.28     1687.66     58.71 o
  -5   2   6     6487.69     6397.68    184.68 o
  -4   2   6    14638.22    14871.66   1089.41 o
  -3   2   6      202.47      215.25     21.96 o
  -2   2   6      768.86      881.57     36.89 o
  -1   2   6    11525.13    11640.83    346.75 o
   0   2   6    13296.27    13082.44    369.14 o
   1   2   6     1136.90     1397.15    143.24 o
   2   2   6      141.24      119.10     22.25 o
   3   2   6    17764.71    18233.74    547.01 o
   4   2   6     4331.58     4540.76    285.50 o
   5   2   6     1112.53     1228.37     47.99 o
   6   2   6      913.15      992.30     53.28 o
   7   2   6    12194.98    12136.83    563.11 o
   8   2   6     1597.51     1682.25    137.26 o
   9   2   6      799.74      935.37     80.60 o
  10   2   6     1584.94     1487.26    194.81 o
  11   2   6     6394.78     5707.63    248.41 o
  12   2   6      201.26      141.02    137.49 o
 -14   3   6      165.07      146.03     75.21 o
 -13   3   6       10.01        8.87     66.96 o
 -12   3   6      222.30      271.58     66.51 o
 -11   3   6     1458.44     1467.97    141.54 o
 -10   3   6      441.67      448.61     64.05 o
  -9   3   6       99.10       86.15     32.43 o
  -8   3   6     1041.50     1087.44    130.33 o
  -7   3   6     3371.35     3330.41    154.46 o
  -6   3   6      708.03      728.27     40.21 o
  -5   3   6       73.99       82.27     34.08 o
  -4   3   6     2562.54     2660.13    165.38 o
  -3   3   6     4710.41     4688.23    217.49 o
  -2   3   6      366.72      434.36     31.72 o
  -1   3   6      146.46      503.20    247.05 o
   0   3   6     2926.03     3199.27    106.36 o
   1   3   6     4355.22     4318.57    163.82 o
   2   3   6        4.00       67.51     34.35 o
   3   3   6     1006.35      997.60     41.35 o
   4   3   6     3310.38     3429.35    150.72 o
   5   3   6     1519.70     1587.31     63.62 o
   6   3   6       45.48       58.07     29.42 o
   7   3   6      616.67      602.27     54.10 o
   8   3   6     2977.92     2829.53    277.86 o
   9   3   6      165.74      221.47     79.71 o
  10   3   6       15.61      -17.07     56.06 o
  11   3   6      259.53      219.24    119.47 o
  12   3   6     1335.83     1113.28    165.73 o
 -13   4   6     1296.15     1334.27    121.14 o
 -12   4   6     5467.28     5998.11    612.01 o
 -11   4   6     2790.93     2910.27    366.85 o
 -10   4   6      227.51      186.62     62.12 o
  -9   4   6     4337.49     4282.99    493.19 o
  -8   4   6    11821.02    11990.32    994.56 o
  -7   4   6     2822.24     3032.72    328.80 o
  -6   4   6      301.92      344.88     31.39 o
  -5   4   6    12168.18    12697.69    824.68 o
  -4   4   6    16088.04    16736.04    723.90 o
  -3   4   6     1455.81     1552.47     85.34 o
  -2   4   6     1098.19     1068.59     82.57 o
  -1   4   6    15368.77    14867.78    668.16 o
   0   4   6    18457.54    18424.04   1044.33 o
   1   4   6      258.90      250.52     27.31 o
   2   4   6     1731.20     1728.52    106.84 o
   3   4   6    17983.13    17316.81   1036.51 o
   4   4   6     8047.90     7833.87    268.53 o
   5   4   6      199.20      170.40     32.31 o
   6   4   6     1968.90     1977.22    141.95 o
   7   4   6    11183.91    10388.65    740.67 o
   8   4   6     3061.32     3132.20    213.76 o
   9   4   6       80.96       28.80     54.64 o
  10   4   6     1897.19     1589.77    104.64 o
  11   4   6     5290.89     4878.05    246.36 o
 -12   5   6      109.57      177.75     74.01 o
 -11   5   6     1204.47     1335.99    172.60 o
 -10   5   6      273.68      286.87     74.25 o
  -9   5   6      652.98      715.19    105.53 o
  -8   5   6      487.50      625.75    214.41 o
  -7   5   6     3047.49     3144.27    549.86 o
  -6   5   6        4.38       37.71     42.17 o
  -5   5   6      646.70      685.29     43.23 o
  -4   5   6     1209.11     1341.92     83.67 o
  -3   5   6     3694.20     3708.58    316.21 o
  -2   5   6      206.49      236.12     55.78 o
  -1   5   6      332.55      321.88     35.01 o
   0   5   6     2047.19     2136.82    104.88 o
   1   5   6     2232.31     2335.08    161.60 o
   2   5   6      937.04     1095.29    101.74 o
   3   5   6       28.76       32.41     23.40 o
   4   5   6     2840.40     2815.66    217.19 o
   5   5   6      306.54      348.90     45.89 o
   6   5   6      947.70     1009.04     88.72 o
   7   5   6        4.49       15.08     53.24 o
   8   5   6     1949.97     1915.84    100.49 o
   9   5   6        3.75       12.01     58.71 o
  10   5   6      753.36      687.37     85.23 o
  11   5   6       94.16      -51.09     76.30 o
 -11   6   6     3505.24     3957.86    452.13 o
 -10   6   6     1963.74     2196.59    409.31 o
  -9   6   6     5483.98     5617.81    552.65 o
  -8   6   6    10194.10    10151.73   1461.74 o
  -7   6   6     5467.79     5451.89    969.66 o
  -6   6   6     3555.53     3318.79    268.10 o
  -5   6   6    14316.01    12891.88   1013.14 o
  -4   6   6    14556.40    14685.84   1029.35 o
  -3   6   6     6457.27     6452.69    514.39 o
  -2   6   6     5974.94     5869.92    464.96 o
  -1   6   6    18448.82    17366.85   1526.56 o
   0   6   6    19078.43    18809.57   1441.70 o
   1   6   6     4676.46     4746.74    463.93 o
   2   6   6     6404.63     6746.29    908.82 o
   3   6   6    18457.66    18508.78   2173.43 o
   4   6   6    12695.24    11959.56    901.76 o
   5   6   6     3550.71     3565.87    151.24 o
   6   6   6     5518.81     5786.51    391.10 o
   7   6   6    10421.35    10458.24    769.66 o
   8   6   6     6817.29     6490.28    320.22 o
   9   6   6     1642.46     1505.08    106.74 o
  10   6   6     3544.68     3433.58    147.53 o
 -10   7   6      568.64      589.77    100.90 o
  -9   7   6     3971.59     3838.53    239.12 o
  -8   7   6      742.54      545.31    132.84 o
  -7   7   6       11.68      -67.07     92.34 o
  -6   7   6     3051.13     2931.39    100.61 o
  -5   7   6     5874.27     5232.49    300.15 o
  -4   7   6      402.54      420.06     56.30 o
  -3   7   6       14.91       10.66     35.78 o
  -2   7   6     5760.76     5125.27    354.68 o
  -1   7   6     6620.56     6608.48    431.60 o
   0   7   6       27.09       15.50     35.39 o
   1   7   6      165.12      197.08     39.08 o
   2   7   6     7139.41     6867.81    814.43 o
   3   7   6     3998.66     4213.13    409.21 o
   4   7   6       53.75      106.49     39.42 o
   5   7   6      574.31      632.02     57.12 o
   6   7   6     4965.74     4827.89    122.12 o
   7   7   6     1321.07     1149.68     90.22 o
   8   7   6       66.37      146.32     74.04 o
  -8   8   6      772.33      716.98    161.64 o
  -7   8   6      181.67      169.07    145.48 o
  -6   8   6      143.57      134.73     59.37 o
  -5   8   6      935.99      974.08     81.15 o
  -4   8   6      590.47      500.53     80.08 o
  -3   8   6      275.13      235.40     53.69 o
  -2   8   6      127.91      151.42     54.25 o
  -1   8   6     1134.01     1145.98     93.27 o
   0   8   6      885.61      856.14     86.21 o
   1   8   6      170.88      260.99     63.73 o
   2   8   6      142.88      124.58     43.37 o
   3   8   6     1091.44     1083.02     97.91 o
   4   8   6      835.56      832.86     74.04 o
   5   8   6      112.36      132.58     54.53 o
   6   8   6      281.87      322.49     60.75 o
   7   8   6      500.44      379.90     71.47 o
  -6   9   6      389.56      433.27     85.84 o
  -5   9   6       22.67       22.67     69.12 o
  -4   9   6     3704.39     3629.32    140.83 o
  -3   9   6     4426.20     4081.92    138.42 o
  -2   9   6      248.11      199.73     59.83 o
  -1   9   6       59.81       79.89     64.47 o
   0   9   6     5632.76     5168.45    159.97 o
   1   9   6     4203.84     3875.31    143.25 o
   2   9   6        2.79      -42.92     66.33 o
   3   9   6      344.82      332.20     84.72 o
   4   9   6     4938.18     4810.79    176.88 o
 -13   1   7     1427.89     1478.71    130.19 o
 -12   1   7     8749.30     8729.50    475.74 o
 -11   1   7     3108.22     2844.62    158.39 o
 -10   1   7      347.62      401.16     57.50 o
  -9   1   7     7091.23     6986.83    184.12 o
  -8   1   7    15077.50    14658.69    574.48 o
  -7   1   7     3690.25     3719.14     84.41 o
  -6   1   7     1184.52     1271.85     54.35 o
  -5   1   7    16331.18    16326.67    222.02 o
  -4   1   7    23648.49    24450.95    723.21 o
  -3   1   7     1859.97     1915.86     57.86 o
  -2   1   7     2338.19     2564.34     62.98 o
  -1   1   7    30698.50    29950.51    972.94 o
   0   1   7    18987.15    18859.28    568.13 o
   1   1   7      762.06      762.10     48.73 o
   2   1   7     3837.80     3941.70    187.99 o
   3   1   7    28081.21    27486.39   1332.94 o
   4   1   7    12373.29    12892.09    148.32 o
   5   1   7      194.74      237.68     43.67 o
   6   1   7     4267.39     4524.43    153.93 o
   7   1   7    17902.44    18634.65    315.85 o
   8   1   7     3788.34     3710.62    115.05 o
   9   1   7      141.94      158.15     91.69 o
  10   1   7     4006.87     4188.36    359.98 o
  11   1   7     6369.97     5757.42    234.29 o
 -13   2   7       59.77       40.18     56.04 o
 -12   2   7      567.42      641.32     55.25 o
 -11   2   7     1963.56     2044.79    189.43 o
 -10   2   7     1054.30     1037.12     57.89 o
  -9   2   7      591.88      616.67     45.65 o
  -8   2   7     1633.01     1618.57     67.11 o
  -7   2   7     4450.52     4292.14    135.54 o
  -6   2   7     1019.59     1011.00     51.67 o
  -5   2   7     1713.63     1731.17     86.49 o
  -4   2   7     4305.04     4434.25    450.00 o
  -3   2   7     5514.12     5676.09     86.65 o
  -2   2   7      962.00     1032.94     43.35 o
  -1   2   7     1843.62     1925.40    122.31 o
   0   2   7     7912.97     7933.92    191.79 o
   1   2   7     3534.72     3604.85    160.57 o
   2   2   7      909.45      977.75     47.41 o
   3   2   7     1161.21     1155.99     48.21 o
   4   2   7     6682.65     6436.23    328.99 o
   5   2   7     1840.19     1826.94    134.35 o
   6   2   7      324.47      470.92    134.79 o
   7   2   7     1158.51     1275.14     82.44 o
   8   2   7     2359.51     2304.85    262.53 o
   9   2   7      765.61      627.71     77.40 o
  10   2   7       67.95       82.49     91.97 o
  11   2   7      790.11      592.31    130.80 o
 -13   3   7      335.78      279.82     76.73 o
 -12   3   7     3434.22     3590.83    478.61 o
 -11   3   7      403.63      475.00     69.09 o
 -10   3   7      179.82      240.37     39.54 o
  -9   3   7     1766.83     1835.75    127.76 o
  -8   3   7     5640.07     5924.35    295.57 o
  -7   3   7      204.72      193.82     46.32 o
  -6   3   7      218.14      242.86     31.61 o
  -5   3   7     4362.70     4898.21    231.24 o
  -4   3   7     7772.12     8170.03    813.32 o
  -3   3   7      141.68      175.06     25.53 o
  -2   3   7      215.88      278.27     34.70 o
  -1   3   7    10322.23    10334.34    313.21 o
   0   3   7     4772.73     5228.35    209.83 o
   1   3   7      334.64      395.56     29.64 o
   2   3   7      275.61      365.11     51.81 o
   3   3   7     9182.43     8865.16    373.62 o
   4   3   7     3535.71     3549.66     83.13 o
   5   3   7      739.12      655.23     41.09 o
   6   3   7     1043.42     1062.99    195.68 o
   7   3   7     6949.48     7032.83    232.73 o
   8   3   7      823.88      808.21     99.96 o
   9   3   7      219.43      215.34     94.76 o
  10   3   7     1365.15     1188.90    139.90 o
  11   3   7     3151.97     2608.38    211.43 o
 -12   4   7     1380.10     1354.54    263.46 o
 -11   4   7      117.11      139.62     67.44 o
 -10   4   7     2117.72     2285.78    405.41 o
  -9   4   7     5232.76     5246.70    699.89 o
  -8   4   7     2228.31     2326.22    199.33 o
  -7   4   7      541.02      566.73     86.77 o
  -6   4   7     6707.81     6695.25    564.69 o
  -5   4   7     8209.08     8517.17    742.99 o
  -4   4   7     1882.29     1927.86     80.24 o
  -3   4   7     1565.86     1524.35     63.56 o
  -2   4   7    12139.87    11852.78    543.81 o
  -1   4   7     9173.51     8782.54    445.63 o
   0   4   7      518.01      568.47     35.56 o
   1   4   7     3122.09     3068.42    117.58 o
   2   4   7    11765.47    11314.89    475.88 o
   3   4   7     6473.54     6436.12    433.72 o
   4   4   7      121.16      133.83     29.13 o
   5   4   7     2664.65     2425.39     64.67 o
   6   4   7     7647.97     6801.40    465.32 o
   7   4   7     2083.41     1866.58    120.21 o
   8   4   7       87.61      121.97     65.96 o
   9   4   7     1750.98     1431.18    155.70 o
  10   4   7     2971.23     2418.68    192.86 o
 -11   5   7     2862.45     3018.67    446.19 o
 -10   5   7     1625.37     1720.58    299.41 o
  -9   5   7     7519.63     7709.21   1353.33 o
  -8   5   7    12417.17    12634.31   2905.65 o
  -7   5   7     4759.06     3955.58    150.68 o
  -6   5   7     3620.40     3531.04     80.58 o
  -5   5   7    13777.56    13940.14    933.29 o
  -4   5   7    19768.75    19503.13   1188.01 o
  -3   5   7     5801.97     5515.43    276.83 o
  -2   5   7     5453.76     5369.30    257.06 o
  -1   5   7    21348.05    20258.04   1415.34 o
   0   5   7    16808.55    15645.81    721.00 o
   1   5   7     5319.22     5117.77    267.89 o
   2   5   7     7921.44     7739.82    514.16 o
   3   5   7    17647.90    17164.88    819.61 o
   4   5   7    11982.27    11261.84    644.43 o
   5   5   7     2595.96     2422.06    150.49 o
   6   5   7     7026.40     6645.09    404.38 o
   7   5   7    12667.42    11512.00    775.42 o
   8   5   7     4252.14     3859.50    170.84 o
   9   5   7     1448.03     1268.12    105.86 o
 -10   6   7      458.62      227.97    114.45 o
  -9   6   7        5.15      -64.47     87.14 o
  -8   6   7     2051.26     1931.53    141.76 o
  -7   6   7     4795.61     4323.64    171.86 o
  -6   6   7      359.79      492.91     81.94 o
  -5   6   7        0.18       24.42     46.63 o
  -4   6   7     4980.71     5427.64    325.73 o
  -3   6   7     5843.09     5924.71    384.08 o
  -2   6   7        1.56       13.02     28.29 o
  -1   6   7      200.06      259.67     36.51 o
   0   6   7     6993.32     6809.02    415.06 o
   1   6   7     3679.96     3726.34    539.46 o
   2   6   7      104.19      155.65     40.07 o
   3   6   7      535.02      546.58     51.35 o
   4   6   7     5935.22     5473.57    654.83 o
   5   6   7     1225.17     1175.83     99.49 o
   6   6   7      203.81      183.86     68.37 o
   7   6   7      707.38      694.05     65.80 o
   8   6   7     3375.93     3251.65    123.72 o
  -9   7   7     1851.57     1666.77    192.30 o
  -8   7   7     2040.31     1873.00    172.23 o
  -7   7   7      599.89      671.84    111.29 o
  -6   7   7      325.47      417.54     56.89 o
  -5   7   7     1990.08     1918.32     96.99 o
  -4   7   7     3490.57     3384.49    269.77 o
  -3   7   7      315.28      323.16     49.70 o
  -2   7   7      534.16      525.02     50.68 o
  -1   7   7     2447.36     2667.48    149.94 o
   0   7   7     2423.31     2473.83    124.20 o
   1   7   7      263.38      330.21     45.79 o
   2   7   7      748.54      804.05     69.90 o
   3   7   7     2112.56     2140.45    201.68 o
   4   7   7     1275.61     1295.83    134.14 o
   5   7   7      165.92      182.79     48.52 o
   6   7   7      562.57      586.12     61.08 o
   7   7   7     2145.09     2032.95    112.68 o
  -7   8   7      850.42      779.60    151.61 o
  -6   8   7      317.64      332.63     64.96 o
  -5   8   7     1371.85     1313.21    125.50 o
  -4   8   7      581.55      582.84     79.33 o
  -3   8   7     1118.71     1038.59     91.04 o
  -2   8   7     1180.41     1105.85     89.00 o
  -1   8   7      606.09      538.99     74.32 o
   0   8   7     1187.88     1090.80    101.07 o
   1   8   7      415.24      522.78     90.30 o
   2   8   7     1362.55     1460.13    235.03 o
   3   8   7       93.97       85.30     50.41 o
   4   8   7     1458.14     1463.94     87.64 o
   5   8   7       29.33      -38.44     52.42 o
  -3   9   7     1457.79     1495.09    107.95 o
  -2   9   7     2232.62     2159.31    116.68 o
  -1   9   7     2787.08     2583.85    131.54 o
   0   9   7     2905.85     2707.59    138.79 o
   1   9   7     1892.64     1725.11    124.48 o
 -12   0   8     1084.29     1235.72    119.65 o
 -11   0   8      231.60      168.14     65.96 o
 -10   0   8     1848.27     2089.08    112.03 o
  -9   0   8      445.93      408.56     68.00 o
  -8   0   8     2082.20     2050.62    112.41 o
  -7   0   8     1766.64     1766.35     96.06 o
  -6   0   8     4065.23     3947.77    118.17 o
  -5   0   8     2438.88     2288.25     91.04 o
  -4   0   8     1401.36     1549.90     79.33 o
  -3   0   8     4224.55     4434.37    118.17 o
  -2   0   8     2867.97     2963.99    100.52 o
  -1   0   8     3081.48     3112.44    103.12 o
   0   0   8     1152.85     1335.12     90.85 o
   1   0   8     6504.02     6460.28    147.34 o
   2   0   8      482.83      586.37     72.09 o
   3   0   8     3659.92     4025.44    126.15 o
   4   0   8      129.68      143.99     55.74 o
   5   0   8     4044.81     4125.40    149.57 o
   6   0   8      272.38      329.60     83.79 o
   7   0   8     2694.90     2686.97    160.16 o
   8   0   8      155.90      107.95     92.53 o
   9   0   8     1403.10     1376.74    164.61 o
  10   0   8      632.10      634.12    129.13 o
 -12   1   8       32.14       56.76     50.90 o
 -11   1   8      128.67       73.44     44.76 o
 -10   1   8       25.33       -6.78     55.55 o
  -9   1   8        0.10       32.27     38.37 o
  -8   1   8      267.61      324.55     44.78 o
  -7   1   8      232.10      208.39     38.90 o
  -6   1   8       55.07      100.10     30.84 o
  -5   1   8        0.07       21.16     26.43 o
  -4   1   8      521.34      585.30     46.12 o
  -3   1   8      410.42      419.92     35.31 o
  -2   1   8       30.80      155.31     64.94 o
  -1   1   8       38.39       44.61     28.35 o
   0   1   8      428.61      434.16     32.59 o
   1   1   8      455.41      491.93     33.98 o
   2   1   8        4.65       73.99     86.12 o
   3   1   8      154.92      213.82     37.89 o
   4   1   8      301.49      324.99     45.38 o
   5   1   8      139.52      181.14     45.78 o
   6   1   8       10.25      119.97     49.90 o
   7   1   8      124.91      145.73     57.95 o
   8   1   8      226.19      325.99     69.14 o
   9   1   8        9.61       47.23    106.65 o
  10   1   8        3.53       50.25     79.80 o
 -12   2   8     9217.57     9436.76    761.47 o
 -11   2   8     4318.96     4477.05    294.27 o
 -10   2   8     2065.17     2058.27     75.49 o
  -9   2   8    12285.42    12880.59    504.22 o
  -8   2   8    20466.10    19780.44    825.58 o
  -7   2   8     5681.82     5550.34    104.39 o
  -6   2   8     4117.02     4083.59    108.13 o
  -5   2   8    28139.04    27594.78    902.87 o
  -4   2   8    26848.10    27665.63   1645.59 o
  -3   2   8     5666.21     5728.28    188.40 o
  -2   2   8     8726.77     8569.95    321.52 o
  -1   2   8    34118.38    32984.82    968.89 o
   0   2   8    26812.14    26447.09    920.71 o
   1   2   8     3471.88     3502.56    106.84 o
   2   2   8    11465.92    11268.96    331.83 o
   3   2   8    31750.81    29641.73    737.89 o
   4   2   8    12693.00    12641.71    158.92 o
   5   2   8     2329.02     2381.10     85.72 o
   6   2   8    10611.13    10833.28    319.47 o
   7   2   8    17852.66    17631.11    612.57 o
   8   2   8     4646.01     4635.53    170.37 o
   9   2   8     1035.22     1076.93     91.05 o
  10   2   8     6416.91     5931.32    237.07 o
 -12   3   8        2.80       32.38     65.34 o
 -11   3   8      100.10      110.43     44.46 o
 -10   3   8      101.05      142.85     41.81 o
  -9   3   8      577.17      643.59     49.94 o
  -8   3   8       81.71       82.74     35.38 o
  -7   3   8       94.34      106.12     37.79 o
  -6   3   8      392.03      353.08     40.60 o
  -5   3   8     1289.82     1243.61     62.16 o
  -4   3   8      232.77      301.73     36.32 o
  -3   3   8       63.26       98.24     42.10 o
  -2   3   8      994.90      994.71     46.93 o
  -1   3   8      993.59     1034.98     64.70 o
   0   3   8       94.98       96.92     26.04 o
   1   3   8       19.93       17.60     22.90 o
   2   3   8     1518.09     1533.02     82.59 o
   3   3   8      225.96      216.11     32.94 o
   4   3   8       41.36       59.61     34.39 o
   5   3   8       97.98       72.09     44.01 o
   6   3   8      977.26      944.69     77.77 o
   7   3   8       17.00       48.20     49.59 o
   8   3   8       56.32       87.70     80.45 o
   9   3   8      288.86      376.79     99.77 o
 -11   4   8     1113.22     1191.66    269.31 o
 -10   4   8      207.97      170.22     64.59 o
  -9   4   8     3299.24     3113.00    147.34 o
  -8   4   8     6745.21     6846.13    378.56 o
  -7   4   8      950.90      888.26     58.33 o
  -6   4   8      577.10      588.17     47.93 o
  -5   4   8     8006.23     7997.11    810.72 o
  -4   4   8     7912.19     8121.89    701.93 o
  -3   4   8      557.56      555.18     38.05 o
  -2   4   8     1818.90     1756.33     74.27 o
  -1   4   8    10663.74    10128.46    221.55 o
   0   4   8     7415.62     7343.25    272.32 o
   1   4   8      261.32      305.50     31.81 o
   2   4   8     2291.28     2204.27     63.47 o
   3   4   8    12756.24    13478.98    282.88 o
   4   4   8     2965.28     3043.71    147.53 o
   5   4   8      264.77      279.76     50.30 o
   6   4   8     2665.92     2707.24    155.70 o
   7   4   8     7282.23     6836.52    208.46 o
   8   4   8     1508.87     1570.34    136.37 o
   9   4   8      104.21      166.47     90.67 o
 -10   5   8       43.64      121.14     86.39 o
  -9   5   8      452.06      506.85     93.83 o
  -8   5   8      181.15      111.29     70.60 o
  -7   5   8      840.22      952.57    103.67 o
  -6   5   8      299.72      338.22     60.94 o
  -5   5   8      588.48      670.66     55.24 o
  -4   5   8      972.48     1054.60     52.17 o
  -3   5   8      699.62      777.24     49.82 o
  -2   5   8      442.51      411.21     35.67 o
  -1   5   8      376.06      364.09     32.69 o
   0   5   8     1668.45     1601.13     90.03 o
   1   5   8      397.45      453.04     36.70 o
   2   5   8      679.83      655.34     42.78 o
   3   5   8        0.60       35.16     44.13 o
   4   5   8     1433.14     1369.10    115.75 o
   5   5   8       48.92       72.39     53.23 o
   6   5   8      576.25      520.60     59.89 o
   7   5   8      192.15      207.14     54.60 o
   8   5   8      761.47      862.65    112.96 o
  -9   6   8      359.69      375.31    102.19 o
  -8   6   8     1393.69     1570.15    141.95 o
  -7   6   8       73.03       74.32     76.55 o
  -6   6   8       70.54      151.98     72.65 o
  -5   6   8     1177.30     1110.49     75.36 o
  -4   6   8      949.49     1085.17     78.66 o
  -3   6   8       88.91      142.06     35.89 o
  -2   6   8      107.72      149.13     33.56 o
  -1   6   8     1878.40     1887.85     69.41 o
   0   6   8      769.70      740.13     52.84 o
   1   6   8      172.12      191.71     42.88 o
   2   6   8      138.39      170.36     46.34 o
   3   6   8     2722.46     2826.92    234.66 o
   4   6   8      335.57      381.25     57.28 o
   5   6   8      140.91      165.97     53.73 o
   6   6   8      301.00      304.49     58.65 o
  -7   7   8     1013.87      963.91    124.11 o
  -6   7   8      271.69      285.20     91.23 o
  -5   7   8      372.40      397.71     94.48 o
  -4   7   8      763.27      702.88     66.48 o
  -3   7   8      501.87      524.08     58.60 o
  -2   7   8      579.38      547.35     70.79 o
  -1   7   8      335.65      358.26     43.68 o
   0   7   8     1471.36     1468.06    166.75 o
   1   7   8      141.12      113.08     46.28 o
   2   7   8     1149.21     1170.16     96.43 o
   3   7   8       34.40       98.88     49.39 o
   4   7   8     1285.41     1266.73    118.35 o
   5   7   8        0.17      -10.47     55.38 o
  -4   8   8     8188.37     7653.09    207.72 o
  -3   8   8     7682.13     7530.09    196.57 o
  -2   8   8     7524.23     6452.48    177.25 o
  -1   8   8    10656.79     9585.36    211.06 o
   0   8   8     9131.57     8489.35    204.56 o
   1   8   8     6822.25     6561.70    539.46 o
   2   8   8     7020.76     7319.05    422.41 o
 -11   1   9     1129.74     1062.43     78.36 o
 -10   1   9      260.47      284.91     49.92 o
  -9   1   9     5022.53     5147.73    239.03 o
  -8   1   9     8277.62     8373.45    137.60 o
  -7   1   9     1065.35     1146.48     65.73 o
  -6   1   9     1349.26     1380.25     63.16 o
  -5   1   9     8757.42     8649.80    151.98 o
  -4   1   9    11125.68    10819.35    341.68 o
  -3   1   9      631.45      656.09     59.45 o
  -2   1   9     2650.22     2750.08    150.59 o
  -1   1   9    15711.98    16206.06    211.34 o
   0   1   9     6449.21     6428.05    418.78 o
   1   1   9      547.44      537.32     48.15 o
   2   1   9     3914.14     4150.40     97.85 o
   3   1   9    15105.69    14945.75    175.85 o
   4   1   9     3371.55     3598.67     98.32 o
   5   1   9      218.75      340.19     67.54 o
   6   1   9     3953.54     3882.15    116.78 o
   7   1   9     9940.00    10002.85    324.03 o
   8   1   9     1036.08     1227.84    105.06 o
 -11   2   9      196.31      205.29     48.72 o
 -10   2   9     1100.90     1203.21     80.23 o
  -9   2   9     1926.25     1990.90     78.42 o
  -8   2   9      912.13     1000.04    131.08 o
  -7   2   9      546.95      600.20     55.07 o
  -6   2   9     2537.18     2521.23     91.60 o
  -5   2   9     2562.47     2603.00    202.33 o
  -4   2   9     1111.90     1263.42    167.31 o
  -3   2   9     1371.20     1357.74     85.93 o
  -2   2   9     3695.17     3730.62     85.44 o
  -1   2   9     2345.06     2366.04     63.38 o
   0   2   9      682.84      703.32     45.55 o
   1   2   9     2076.14     2076.79     71.10 o
   2   2   9     3606.12     3719.98     90.91 o
   3   2   9     1273.17     1264.11     70.68 o
   4   2   9      351.11      372.32     53.46 o
   5   2   9     1448.97     1347.38     87.23 o
   6   2   9     2493.77     2462.14    127.46 o
   7   2   9      425.93      384.06     93.73 o
   8   2   9      142.40       42.59     68.57 o
 -10   3   9       92.34       94.11     50.97 o
  -9   3   9     2820.68     2943.48    189.79 o
  -8   3   9     3947.54     3905.02    401.69 o
  -7   3   9      321.80      423.27    133.68 o
  -6   3   9      307.79      334.47     44.09 o
  -5   3   9     5195.19     5418.00    488.64 o
  -4   3   9     5103.18     5364.87    350.32 o
  -3   3   9      140.24      164.96     33.98 o
  -2   3   9      661.33      666.31     44.00 o
  -1   3   9     8652.40     8326.77    191.68 o
   0   3   9     3208.22     3180.60     86.44 o
   1   3   9       91.86       92.92     29.21 o
   2   3   9     1727.93     1780.06     71.91 o
   3   3   9     7050.02     6766.37    174.93 o
   4   3   9     1993.06     1995.48     87.34 o
   5   3   9       86.72       88.11     77.01 o
   6   3   9     2019.44     1948.96    101.55 o
   7   3   9     5183.46     5076.85    200.10 o
  -9   4   9      429.95      433.65     87.70 o
  -8   4   9     3498.35     3634.88    176.32 o
  -7   4   9     4759.42     4771.29    330.62 o
  -6   4   9     1353.09     1437.50    130.06 o
  -5   4   9     1492.06     1634.59     75.81 o
  -4   4   9     6076.96     6197.68    355.15 o
  -3   4   9     5533.86     5486.79    182.15 o
  -2   4   9      902.25      821.54     51.04 o
  -1   4   9     3114.25     3034.71    139.54 o
   0   4   9     7498.68     7269.71    313.97 o
   1   4   9     3524.09     3333.60     77.09 o
   2   4   9      488.55      453.77     39.19 o
   3   4   9     3252.12     3294.55    151.60 o
   4   4   9     6137.13     6198.76    261.32 o
   5   4   9     1432.59     1188.35    128.76 o
   6   4   9      193.83      207.72     89.18 o
   7   4   9     2133.38     2071.80    153.10 o
  -8   5   9     4131.14     3806.94    169.45 o
  -7   5   9     1465.81     1373.95    120.21 o
  -6   5   9     1452.01     1447.17     70.57 o
  -5   5   9     7104.00     7647.58    746.34 o
  -4   5   9     5997.16     6615.05    157.18 o
  -3   5   9     1257.99     1291.38     59.06 o
  -2   5   9     2110.25     1997.97     98.95 o
  -1   5   9     9158.87     8535.68    223.44 o
   0   5   9     5223.62     5089.30    182.44 o
   1   5   9      872.40      921.33     67.56 o
   2   5   9     3230.22     3137.13     93.72 o
   3   5   9     6370.45     6372.84    300.15 o
   4   5   9     3659.19     3525.62    191.74 o
   5   5   9      514.51      574.66    100.33 o
   6   5   9     2760.18     2746.98    163.87 o
  -7   6   9      210.47      332.94     92.71 o
  -6   6   9     2920.92     2995.57    157.00 o
  -5   6   9     3339.32     3222.80    153.84 o
  -4   6   9      154.19      130.53     45.30 o
  -3   6   9      421.01      454.22     44.78 o
  -2   6   9     5820.16     5738.19    311.58 o
  -1   6   9     2237.99     2082.14    101.80 o
   0   6   9       85.79       91.25     39.99 o
   1   6   9     1063.52     1116.65    176.41 o
   2   6   9     5503.86     5109.13    433.92 o
   3   6   9     1177.63     1182.49     87.72 o
   4   6   9        6.44       15.50     54.29 o
  -4   7   9     3275.82     3130.21    115.56 o
  -3   7   9     1073.01      959.26    113.89 o
  -2   7   9     1834.03     1794.59    116.87 o
  -1   7   9     4753.10     4279.05    151.61 o
   0   7   9     3286.87     3240.39    265.41 o
   1   7   9     1268.03     1306.61     75.95 o
  -9   0  10     9803.51    10263.69    237.82 o
  -8   0  10    11491.34    11875.28    244.13 o
  -7   0  10     3718.35     3749.53    143.81 o
  -6   0  10     4674.90     4566.10    145.66 o
  -5   0  10    22038.67    20992.80    295.23 o
  -4   0  10    13051.32    13244.96    229.64 o
  -3   0  10     3837.01     3925.11    131.54 o
  -2   0  10     8556.41     8518.52    184.68 o
  -1   0  10    24738.56    23772.67    315.48 o
   0   0  10    13390.05    12423.56    226.67 o
   1   0  10     2379.86     2439.30    127.64 o
   2   0  10    10440.91    10781.88    227.60 o
   3   0  10    20197.20    19836.60    311.95 o
   4   0  10     7046.41     6557.64    192.30 o
   5   0  10     1908.88     1928.74    131.73 o
   6   0  10     8921.69     8831.40    235.03 o
  -9   1  10      364.58      399.19     60.10 o
  -8   1  10      752.41      841.70     72.92 o
  -7   1  10      804.34      833.22     72.65 o
  -6   1  10      433.03      485.23     49.25 o
  -5   1  10      673.93      708.56    108.78 o
  -4   1  10     1227.25     1215.72     93.73 o
  -3   1  10     1078.98      959.22     59.64 o
  -2   1  10      411.03      487.56     45.53 o
  -1   1  10      758.47      749.76     70.23 o
   0   1  10     1326.17     1277.60     69.72 o
   1   1  10      844.45      744.61     60.03 o
   2   1  10      365.84      434.68    103.30 o
   3   1  10      501.12      494.85     57.27 o
   4   1  10      975.82     1057.36     78.32 o
   5   1  10      340.85      344.39     59.43 o
   6   1  10      259.12      325.58     62.42 o
  -9   2  10     1172.56     1307.07     98.38 o
  -8   2  10     1560.31     1681.31     87.00 o
  -7   2  10      218.15      246.00     54.90 o
  -6   2  10      117.14      149.97     40.91 o
  -5   2  10     3451.64     3401.08     90.15 o
  -4   2  10     1000.71     1094.69     63.81 o
  -3   2  10      598.15      659.54     54.78 o
  -2   2  10      120.58      121.58     60.85 o
  -1   2  10     4053.42     3969.23    105.35 o
   0   2  10      755.34      821.15     61.48 o
   1   2  10      904.26      850.23     63.98 o
   2   2  10      442.94      442.14     49.22 o
   3   2  10     4026.81     3986.33    106.21 o
   4   2  10      157.08      117.41     51.38 o
   5   2  10      419.21      384.11     62.29 o
   6   2  10     1083.33     1070.63     91.02 o
  -8   3  10        0.24        7.37     44.36 o
  -7   3  10        2.66       52.58     45.14 o
  -6   3  10      595.02      657.83    103.39 o
  -5   3  10      220.67      277.33     45.79 o
  -4   3  10       67.12      110.46     39.26 o
  -3   3  10        0.48       10.97     35.24 o
  -2   3  10      858.12      819.97     58.32 o
  -1   3  10      205.94      193.48     43.80 o
   0   3  10      207.96      311.74     46.93 o
   1   3  10       21.53       37.85     39.70 o
   2   3  10      628.80      689.53     56.13 o
   3   3  10       96.80      125.87     45.75 o
   4   3  10      216.04      312.48     51.96 o
   5   3  10      103.97      190.55     59.92 o
  -7   4  10      658.97      786.93     65.70 o
  -6   4  10     1259.87     1312.37    119.19 o
  -5   4  10     6139.12     6590.85    516.42 o
  -4   4  10     4719.48     5190.39    486.88 o
  -3   4  10      752.56      793.13    125.23 o
  -2   4  10     2552.19     2546.04     72.46 o
  -1   4  10     7718.10     7706.89    243.64 o
   0   4  10     3795.43     3668.65     81.28 o
   1   4  10      711.84      718.72     61.42 o
   2   4  10     3007.23     2889.87    105.72 o
   3   4  10     7982.95     7592.15    195.27 o
   4   4  10     1658.44     1614.56    121.14 o
  -5   5  10      566.08      572.23     87.70 o
  -4   5  10       65.94       94.66     48.28 o
  -3   5  10       46.25       72.27     37.89 o
  -2   5  10     1443.53     1477.63     67.54 o
  -1   5  10      654.95      682.30     51.67 o
   0   5  10      164.82      135.92     39.49 o
   1   5  10      221.76      198.83     40.94 o
   2   5  10     1610.63     1896.78    116.49 o
  -6   1  11      283.45      394.09     63.63 o
  -5   1  11     3144.56     3186.23    162.11 o
  -4   1  11     2404.76     2518.34     84.92 o
  -3   1  11       74.70       27.18     45.33 o
  -2   1  11      687.85      757.40     62.73 o
  -1   1  11     4665.93     4885.29    111.46 o
   0   1  11     1073.61     1047.73     70.01 o
   1   1  11       65.53       76.77     47.16 o
   2   1  11     1574.94     1622.98     87.93 o
   3   1  11     3687.25     3765.32    172.05 o
  -5   2  11       50.93       63.96     56.39 o
  -4   2  11      880.25      959.81     69.17 o
  -3   2  11      341.36      349.54     48.87 o
  -2   2  11       73.66       -4.30     39.41 o
  -1   2  11      209.25      311.59     54.72 o
   0   2  11      696.81      718.40     95.68 o
   1   2  11      204.84      160.31     54.26 o
   2   2  11       14.41       -0.28     49.05 o
  -4   3  11     8113.79     8314.15    214.22 o
  -3   3  11     2753.61     2831.08    156.35 o
  -2   3  11     5878.82     5746.64    176.13 o
  -1   3  11    12623.58    12099.91    386.55 o
   0   3  11     6552.94     6524.01    191.37 o
   1   3  11     2336.26     2364.22    105.35 o
 
